# Supplementary material for: The middle lipin domain adopts a membrane-binding dimeric protein fold
Source: Nat Commun. 2021 Aug 5;12:4718. doi: 10.1038/s41467-021-24929-5 (PMC8342540; doi:10.1038/s41467-021-24929-5)
Supplement: Supplementary file 4 — Source data [file 41467_2021_24929_MOESM4_ESM.xlsx]

## Sheet: Fig 1b
					% Deuterium Incorporation
					FL m-lipin 1				Legend				Peptide coverage map
S	E	RT	Z	Sequence	0.3	SD	Fully Deuterated		100	Average % deuterium incorporation
-4	2	8.86	1	YFQGAMN	49.1793	0.755164	77.277		90
2	12	12.81	2	NYVGQLAGQVF	38.3773	1.04324	96.378		80
3	12	12.08	1	YVGQLAGQVF	35.526	1.02256	87.021		70
13	30	11.165	3	VTVKELYKGLNPATLSGC	28.9137	1.19263	92.692		60
13	32	11.585	2	VTVKELYKGLNPATLSGCID	25.987	0.332682	90.312		50
18	32	11.27	2	LYKGLNPATLSGCID	24.466	1.26391	82.886		40
31	35	11.93	1	IDIIV	0.908333	0.313277	63.858		30
32	36	11.93	1	DIIVI	0.908333	0.313277	63.859		20
33	43	9.57	2	IIVIRQPNGSL	11.9217	0.377329	84.92		10
33	52	11.21	4	IIVIRQPNGSLQCSPFHVRF	4.76133	0.251556	69.112
33	55	10.685	5	IIVIRQPNGSLQCSPFHVRFGKM	7.993	0.441589	61.672
33	58	11.605	4	IIVIRQPNGSLQCSPFHVRFGKMGVL	10.9753	0.930539	59.929
34	55	10.385	5	IVIRQPNGSLQCSPFHVRFGKM	9.82433	0.78965	62.821
34	58	11.315	5	IVIRQPNGSLQCSPFHVRFGKMGVL	11.431	0.125583	59.309
36	58	11.145	4	IRQPNGSLQCSPFHVRFGKMGVL	14.2343	0.327436	54.342
44	58	11.215	3	QCSPFHVRFGKMGVL	18.3867	0.826391	57.326
56	66	5.425	3	GVLRSREKVVD	25.3933	1.01901	71.002
59	66	3.89	2	RSREKVVD	15.3313	1.02886	71.266
67	73	7.23	1	IEINGES	15.8677	0.911933	84.43
67	76	11.895	1	IEINGESVDL	18.5677	1.14395	79.186
74	87	10.405	3	VDLHMKLGDNGEAF	3.18433	0.27822	50.361
77	86	5.745	2	HMKLGDNGEA	8.43067	0.258537	57.003
77	88	10.92	3	HMKLGDNGEAFF	2.835	0.553632	47.08
88	95	5.89	1	FVQETDND	43.35	0.513623	69.639
88	96	5.8	1	FVQETDNDQ	45.325	0.350993	65.152
88	102	12.365	2	FVQETDNDQEIIPMY	31.4867	1.0845	56.107
88	103	14.02	3	FVQETDNDQEIIPMYL	33.617	1.38543	65.214
89	102	11.855	2	VQETDNDQEIIPMY	32.8537	0.687135	53.587
96	102	11.9	1	QEIIPMY	43.2823	0.924914	74.055
96	103	13.81	2	QEIIPMYL	46.2203	1.41135	82.378
97	102	11.955	1	EIIPMY	44.674	0.864178	70.271
97	103	14.08	2	EIIPMYL	38.8907	0.266055	63.236
103	109	10.67	1	LATSPIL	77.273	0.933381	93.385
103	116	10.26	2	LATSPILSEGAARM	79.1813	0.454647	89.286
104	109	9.74	1	ATSPIL	73.7643	1.34257	97.72
110	120	8.41	2	SEGAARMESQL	77.129	0.760197	73.539
257	270	6.29	2	VSKSADRLTPKNNL	62.282	0.629073	66.567
257	272	7.605	3	VSKSADRLTPKNNLEM	54.513	0.556289	64.494
271	275	14.585	1	EMLWL	23.9587	1.20706	81.68
276	308	8.03	5	WGELPQAAKSSSPHKMKESSPLGSRKTPDKMNF	32.94	0.637176	39.487
309	318	4.455	2	QAIHSESSDT	54.2507	0.908346	55.807
309	326	8.75	2	QAIHSESSDTFSDQSPTM	53.6367	0.36786	55.619
309	331	10.655	3	QAIHSESSDTFSDQSPTMARGLL	51.9433	0.731919	55.171
309	342	9.29	5	QAIHSESSDTFSDQSPTMARGLLIHQSKAQTEMQ	54.9007	0.572942	58.368
319	342	9.075	4	FSDQSPTMARGLLIHQSKAQTEMQ	62.8867	0.655444	66.742
327	342	6.68	4	ARGLLIHQSKAQTEMQ	58.3773	0.746979	62.817
330	342	6.915	3	LLIHQSKAQTEMQ	60.2147	0.686246	64.814
332	342	4.565	2	IHQSKAQTEMQ	67.543	0.701393	69.659
335	342	4.45	2	SKAQTEMQ	78.0983	1.01561	87.078
343	349	9.93	1	FVNEEDL	49.682	1.86394	69.373
350	363	8.37	1	ESLGAAAPPSPVAE	62.4713	0.728492	67.662
350	364	8.47	2	ESLGAAAPPSPVAEE	66.9987	0.85775	76.019
364	399	5.96	4	ELKAPYPNTAQSSSKTDSPSRKKDKRSRHLGADGVY	34.1727	0.301281	38.506
365	399	5.69	5	LKAPYPNTAQSSSKTDSPSRKKDKRSRHLGADGVY	31.5467	0.168334	35.407
365	400	6.92	5	LKAPYPNTAQSSSKTDSPSRKKDKRSRHLGADGVYL	29.856	0.202712	36.296
400	411	11.095	2	LDDLTDMDPEVA	40.0223	1.41457	58.704
400	412	11.13	2	LDDLTDMDPEVAA	39.911	0.673891	59.978
401	412	10.645	1	DDLTDMDPEVAA	42.717	0.889973	67.034
403	412	9.115	1	LTDMDPEVAA	44.3613	1.27451	66.623
403	413	11.665	1	LTDMDPEVAAL	50.3453	1.04735	63.919
404	412	8.24	1	TDMDPEVAA	46.2003	1.24088	71.381
414	466	10.33	4	YFPKNGDPGGLPKQASDNGARSANQSPQSVGGSGIDSGVESTSDSLRDLPSIA	58.5617	0.760934	66.82
467	475	10.98	1	ISLCGGLSD	23.441	0.602854	73.909
467	484	10.175	3	ISLCGGLSDHREITKDAF	12.9833	0.900007	48.431
467	485	10.97	4	ISLCGGLSDHREITKDAFL	11.3857	0.567909	46.488
470	484	8.18	3	CGGLSDHREITKDAF	14.895	0.627732	46.944
470	485	9.525	2	CGGLSDHREITKDAFL	12.0503	0.55091	50.239
476	484	6.545	3	HREITKDAF	16.343	0.497965	65.536
476	485	8.49	3	HREITKDAFL	13.0907	0.998134	61.223
485	490	5.415	1	LEQAVS	2.751	0.461185	80.314
485	491	8.375	1	LEQAVSY	2.55433	0.967893	85.477
485	506	12.44	3	LEQAVSYQQFADNPAIIDDPNL	1.89933	0.266125	70.388
486	506	12.21	2	EQAVSYQQFADNPAIIDDPNL	2.07633	0.223249	70.61
488	506	12.245	2	AVSYQQFADNPAIIDDPNL	2.14467	0.213528	71.411
489	506	12.15	2	VSYQQFADNPAIIDDPNL	2.001	0.0461628	71.226
491	506	11.835	2	YQQFADNPAIIDDPNL	1.90233	0.578032	60.486
492	506	11.365	2	QQFADNPAIIDDPNL	1.34033	0.0692556	57.88
495	506	10.595	2	ADNPAIIDDPNL	1.55967	0.178763	56.509
507	524	11.9	2	VVKVGNKYYNWTTAAPLL	5.37667	0.292517	67.206
507	524	11.875	3	VVKVGNKYYNWTTAAPLL	5.29767	0.263963	66.975
507	525	12.885	3	VVKVGNKYYNWTTAAPLLL	4.75233	0.246628	66.215
525	529	7.615	1	LAMQA	2.18933	0.23845	84.62
526	540	8.115	2	AMQAFQKPLPKATVE	18.9457	0.525947	87.45
528	540	6.935	2	QAFQKPLPKATVE	23.8253	0.412341	90.939
530	540	6.63	2	FQKPLPKATVE	28.558	0.460501	90.99
530	541	6.355	3	FQKPLPKATVES	25.5027	0.206626	92.209
530	554	8.74	5	FQKPLPKATVESIMRDKMPKKGGRW	20.1773	0.441083	69.951
541	554	6.525	3	SIMRDKMPKKGGRW	26.9627	0.573298	56.344
544	554	4.57	3	RDKMPKKGGRW	41.7957	0.700372	60.076
555	564	10.445	3	WFSWRGRNAT	53.756	0.346004	65.031
555	575	10.02	4	WFSWRGRNATIKEESKPEQCL	45.196	0.521394	51.829
565	591	8.135	4	IKEESKPEQCLTGKGHNTGEQPAQLGL	54.2373	0.653879	56.177
568	591	8.59	4	ESKPEQCLTGKGHNTGEQPAQLGL	58.6667	0.953011	60.325
576	591	8.18	2	TGKGHNTGEQPAQLGL	54.622	0.672109	57.057
592	619	5.94	4	ATRIKHESSSSDEEHAAAKPSGSSHLSL	36.434	0.314819	38.874
620	631	8.075	4	LSNVSYKKTLRL	16.9157	0.228299	66.791
620	636	8.955	3	LSNVSYKKTLRLTSEQL	16.975	1.04825	63.654
620	647	8.81	4	LSNVSYKKTLRLTSEQLKSLKLKNGPND	10.2157	0.945148	67.622
620	650	10.075	5	LSNVSYKKTLRLTSEQLKSLKLKNGPNDVVF	8.536	0.852391	68.713
632	650	9.71	4	TSEQLKSLKLKNGPNDVVF	2.71933	0.252987	64.771
637	650	8.655	2	KSLKLKNGPNDVVF	5.644	0.253142	61.554
639	650	9.695	3	LKLKNGPNDVVF	4.55033	0.672251	63.283
651	662	7.45	2	SVTTQYQGTCRC	34.7867	0.853467	91.132
651	668	11.29	2	SVTTQYQGTCRCEGTIYL	20.3047	0.576387	73.416
669	678	12.125	2	WNWDDKVIIS	1.93867	0.246926	76.966
669	685	13.505	2	WNWDDKVIISDIDGTIT	16.9217	0.553805	73.705
669	687	13.045	3	WNWDDKVIISDIDGTITRS	22.689	0.91591	82.72
669	700	13.71	5	WNWDDKVIISDIDGTITRSDTLGHILPTLGKD	29.49	0.304422	71.237
669	709	13.77	5	WNWDDKVIISDIDGTITRSDTLGHILPTLGKDWTHQGIAKL	26.5667	0.111164	68.546
679	700	11.16	4	DIDGTITRSDTLGHILPTLGKD	40.4037	0.556368	62.57
680	685	6.95	1	IDGTIT	18.7217	1.02397	64.859
680	700	10.5	4	IDGTITRSDTLGHILPTLGKD	38.6287	0.651261	58.041
680	709	11.51	4	IDGTITRSDTLGHILPTLGKDWTHQGIAKL	28.4547	0.328183	54.994
686	709	10.925	4	RSDTLGHILPTLGKDWTHQGIAKL	29.511	0.881512	57.266
701	709	8.39	2	WTHQGIAKL	10.6817	0.426502	59.95
710	720	7.2	2	YHKVSQNGYKF	3.49967	0.0679877	61.45
710	720	7.215	3	YHKVSQNGYKF	3.255	0.04993	61.168
710	721	8.715	3	YHKVSQNGYKFL	2.882	0.491863	56.17
710	723	9.955	2	YHKVSQNGYKFLYC	1.224	0.186968	59.277
710	725	9.68	3	YHKVSQNGYKFLYCSA	5.00867	0.23858	62.407
721	725	7.87	1	LYCSA	19.8383	0.917173	79.043
724	732	6.715	2	SARAIGMAD	31.0317	1.19458	78.863
726	760	13.07	4	RAIGMADMTRGYLHWVNERGTVLPQGPLLLSPSSL	24.9183	0.726097	72.46
730	738	10.35	2	MADMTRGYL	42.585	0.539456	70.355
731	743	10.9	2	ADMTRGYLHWVNE	30.1343	0.390564	60.345
731	754	12.185	3	ADMTRGYLHWVNERGTVLPQGPLL	24.201	0.983647	68.834
731	760	12.855	4	ADMTRGYLHWVNERGTVLPQGPLLLSPSSL	21.912	1.30052	71.176
733	754	11.665	4	MTRGYLHWVNERGTVLPQGPLL	19.295	1.23669	62.931
733	760	12.545	4	MTRGYLHWVNERGTVLPQGPLLLSPSSL	17.9227	0.795493	65.373
734	754	11.495	3	TRGYLHWVNERGTVLPQGPLL	18.4023	0.310084	63.397
734	760	12.33	4	TRGYLHWVNERGTVLPQGPLLLSPSSL	18.219	0.797347	67.172
739	754	11.21	3	HWVNERGTVLPQGPLL	18.6073	1.28521	69.071
739	760	12.31	3	HWVNERGTVLPQGPLLLSPSSL	16.741	1.21881	72.987
744	760	12.645	2	RGTVLPQGPLLLSPSSL	15.132	0.847781	85.606
755	760	9.17	1	LSPSSL	31.107	1.50147	94.612
761	781	8.08	4	FSALHREVIEKKPEKFKVQCL	27.547	0.845392	55.989
765	776	4.935	4	HREVIEKKPEKF	49.176	0.850522	64.815
765	780	5.725	4	HREVIEKKPEKFKVQC	32.8577	0.816544	66.27
765	781	7.25	4	HREVIEKKPEKFKVQCL	27.7883	0.399046	62.676
765	782	6.91	4	HREVIEKKPEKFKVQCLT	26.6893	0.763205	64.017
765	783	7.065	5	HREVIEKKPEKFKVQCLTD	25.1403	0.554154	63.258
781	796	14.245	2	LTDIKNLFFPNTEPFY	3.70967	0.609907	60.04
781	799	14.415	3	LTDIKNLFFPNTEPFYAAF	4.787	0.653816	80.519
782	789	13.3	2	TDIKNLFF	2.818	0.259486	85.271
782	795	14.01	3	TDIKNLFFPNTEPF	5.96367	0.722421	81.414
782	796	14.15	2	TDIKNLFFPNTEPFY	4.72533	0.255371	84.759
782	798	13.905	2	TDIKNLFFPNTEPFYAA	5.46867	0.753662	85.449
782	799	14.43	3	TDIKNLFFPNTEPFYAAF	3.69567	0.433002	85.047
782	806	13.84	3	TDIKNLFFPNTEPFYAAFGNRPADV	8.04167	0.357348	83.214
782	808	13.86	3	TDIKNLFFPNTEPFYAAFGNRPADVYS	8.89567	0.450065	82.822
783	796	14.315	3	DIKNLFFPNTEPFY	5.38267	0.102997	80.872
784	795	13.57	2	IKNLFFPNTEPF	5.52867	0.343244	63.88
784	796	13.755	2	IKNLFFPNTEPFY	5.17667	0.434338	75.26
784	806	13.515	3	IKNLFFPNTEPFYAAFGNRPADV	7.64833	0.640642	58.742
796	806	8.895	2	YAAFGNRPADV	17.3493	1.26216	76.845
796	808	9.28	2	YAAFGNRPADVYS	25.4267	0.826429	72.123
797	806	7.835	2	AAFGNRPADV	20.6657	0.595586	77.574
797	808	8.29	2	AAFGNRPADVYS	18.534	1.04543	79.583
797	816	10.425	3	AAFGNRPADVYSYKQVGVSL	14.171	0.634586	78.437
799	806	6.995	2	FGNRPADV	25.1647	0.196714	72.129
799	808	7.69	2	FGNRPADVYS	22.494	1.29776	74.941
800	806	5.015	2	GNRPADV	26.5927	0.891628	77.129
800	808	6.13	2	GNRPADVYS	26.0323	0.148123	81.774
800	816	9.86	3	GNRPADVYSYKQVGVSL	16.1817	0.448346	86.257
807	816	10.055	2	YSYKQVGVSL	11.557	0.418501	91.979
809	816	9.08	1	YKQVGVSL	15.2073	0.954524	92.958
817	828	9.455	3	NRIFTVNPKGEL	5.841	0.746466	84.153
817	839	8.1	4	NRIFTVNPKGELVQEHAKTNISS	22.0837	0.883181	71.329
817	840	8.69	4	NRIFTVNPKGELVQEHAKTNISSY	23.8987	0.160029	67.586
821	828	6.995	2	TVNPKGEL	15.623	0.259081	79.573
829	839	4.195	2	VQEHAKTNISS	51.4257	0.874198	67.502
829	840	6.435	2	VQEHAKTNISSY	46.871	0.547482	63.136
840	845	8.26	2	YVRLCE	21.5587	1.6799	86.601
841	845	6.89	1	VRLCE	25.405	0.697159	81.036
844	854	13.865	2	CEVVDHVFPLL	2.60633	0.178214	63.922
846	854	13.405	2	VVDHVFPLL	1.913	0.202689	49.859
846	867	10.085	3	VVDHVFPLLKRSHSCDFPCSDT	18.0717	0.324623	37.917
846	871	11.875	5	VVDHVFPLLKRSHSCDFPCSDTFSNF	21.0657	0.327894	38.17
847	854	13.175	2	VDHVFPLL	2.28833	0.359056	51.946
855	862	5.475	2	KRSHSCDF	14.989	0.0894036	19.023
855	867	7.11	2	KRSHSCDFPCSDT	28.917	0.398752	33.685
855	871	11	4	KRSHSCDFPCSDTFSNF	29.2327	0.266215	36.224
872	886	12.71	2	TFWREPLPPFENQDM	48.181	0.808993	69.565
872	893	11.495	3	TFWREPLPPFENQDMHSASAGT	38.2757	0.368416	55.345
873	893	11.055	3	FWREPLPPFENQDMHSASAGT	39.565	0.347816	55.856
874	886	11.685	2	WREPLPPFENQDM	51.3557	0.237374	71.743
874	893	10.355	3	WREPLPPFENQDMHSASAGT	41.409	0.695863	55.942
885	893	4.535	1	DMHSASAGT	55.0683	0.557121	64.981

## Sheet: Fig 1b - raw data
							0.3s						0.3s						0.3s						900s
State	Start	End	Sequence	Search RT	Charge	Max D	Start RT	End RT	#D	%D	Score	Conf	Start RT	End RT	#D	%D	Score	Conf	Start RT	End RT	#D	%D	Score	Conf	Start RT	End RT	#D	%D	Score	Conf
FL lipin	-4	2	YFQGAMN	8.85	1	5	8.73	8.99	2.436	48.723	0.8128	Medium	8.73	8.99	2.438	48.764	0.8095	Medium	8.73	8.99	2.503	50.051	0.8166	Medium	8.73	8.99	3.864	77.277	0.8544	Medium
FL lipin	2	12	NYVGQLAGQVF	12.62	2	9	12.56	13.06	3.379	37.54	0.8871	High	12.56	13.06	3.424	38.046	0.9032	High	12.66	12.84	3.559	39.546	0.9222	High	12.57	13.07	8.674	96.378	0.9205	High
FL lipin	3	12	YVGQLAGQVF	12.06	1	8	12.04	12.12	2.789	34.856	0.7797	Medium	12.05	12.12	2.801	35.019	0.7856	Medium	12.06	12.13	2.936	36.703	0.7946	Medium	11.91	12.2	6.962	87.021	0.7431	Medium
FL lipin	13	30	VTVKELYKGLNPATLSGC	10.99	3	15	10.94	11.39	4.219	28.128	0.8441	Medium	10.94	11.39	4.249	28.327	0.8683	Medium	11.18	11.25	4.543	30.286	0.8407	Medium	10.94	11.38	13.904	92.692	0.8759	Medium
FL lipin	13	32	VTVKELYKGLNPATLSGCID	11.69	2	17	11.55	11.62	4.357	25.631	0.8841	Medium	11.56	11.64	4.469	26.29	0.8796	Medium	11.68	11.78	4.427	26.04	0.9259	High	11.49	12.02	15.353	90.312	0.8964	Medium
FL lipin	18	32	LYKGLNPATLSGCID	11.21	2	12	11.24	11.3	2.805	23.375	0.7383	Medium	11.23	11.29	2.901	24.172	0.7613	Medium	11.27	11.34	3.102	25.851	0.7521	Medium	11.12	11.46	9.946	82.886	0.7649	Medium
FL lipin	31	35	IDIIV	11.95	1	3	11.86	12	0.038	1.268	0.9299	Medium	11.86	12	0.021	0.695	0.9318	Medium	11.86	12	0.023	0.762	0.9333	Medium	11.86	12.01	1.916	63.858	0.9118	Medium
FL lipin	32	36	DIIVI	11.87	1	3	11.86	12	0.038	1.268	0.9299	Medium	11.86	12	0.021	0.695	0.9318	Medium	11.86	12	0.023	0.762	0.9333	Medium	11.86	12.01	1.916	63.859	0.9118	Medium
FL lipin	33	43	IIVIRQPNGSL	9.53	2	8	9.36	9.78	0.969	12.113	0.9202	Medium	9.36	9.78	0.919	11.487	0.9079	Medium	9.36	9.77	0.973	12.165	0.9014	Medium	9.36	9.77	6.794	84.92	0.8925	Medium
FL lipin	33	52	IIVIRQPNGSLQCSPFHVRF	11.16	4	16	11.06	11.36	0.798	4.985	0.8298	Medium	11.06	11.36	0.718	4.489	0.8388	Medium	11.06	11.36	0.77	4.81	0.8278	Medium	11.06	11.37	11.058	69.112	0.801	Medium
FL lipin	33	55	IIVIRQPNGSLQCSPFHVRFGKM	10.55	5	19	10.43	10.94	1.484	7.808	0.8647	Medium	10.43	10.94	1.458	7.674	0.8801	Medium	10.43	10.94	1.614	8.497	0.8724	Medium	10.43	10.94	11.718	61.672	0.8613	Medium
FL lipin	33	58	IIVIRQPNGSLQCSPFHVRFGKMGVL	11.51	4	22	11.28	11.93	2.305	10.475	0.8972	Medium	11.28	11.93	2.289	10.402	0.9077	Medium	11.28	11.93	2.651	12.049	0.9033	Medium	11.28	11.94	13.184	59.929	0.811	Medium
FL lipin	34	55	IVIRQPNGSLQCSPFHVRFGKM	10.32	5	18	10.23	10.54	1.67	9.28	0.8092	Medium	10.23	10.54	1.703	9.463	0.8126	Medium	10.23	10.54	1.931	10.73	0.8003	Medium	10.36	10.43	11.308	62.821	0.6996	Medium
FL lipin	34	58	IVIRQPNGSLQCSPFHVRFGKMGVL	11.18	5	21	11.08	11.55	2.386	11.36	0.8036	Medium	11.08	11.55	2.431	11.576	0.8323	Medium	11.28	11.42	2.385	11.357	0.7188	Medium	11.08	11.56	12.455	59.309	0.8151	Medium
FL lipin	36	58	IRQPNGSLQCSPFHVRFGKMGVL	11.03	4	19	10.9	11.39	2.776	14.612	0.8295	Medium	10.9	11.39	2.672	14.061	0.8608	Medium	11.04	11.13	2.666	14.03	0.8406	Medium	10.9	11.38	10.325	54.342	0.8668	Medium
FL lipin	44	58	QCSPFHVRFGKMGVL	11.16	3	12	10.97	11.46	2.222	18.514	0.8107	Medium	10.97	11.46	2.101	17.504	0.8501	Medium	11.22	11.34	2.297	19.142	0.7921	Medium	10.97	11.47	6.879	57.326	0.835	Medium
FL lipin	56	66	GVLRSREKVVD	5.37	3	9	5.23	5.62	2.325	25.835	0.9324	Medium	5.23	5.62	2.181	24.228	0.93	Medium	5.39	5.46	2.351	26.117	0.9309	Medium	5.23	5.62	6.39	71.002	0.9254	Medium
FL lipin	59	66	RSREKVVD	3.71	2	6	3.66	4.12	0.905	15.085	0.953	High	3.66	4.12	0.867	14.448	0.9602	High	3.88	3.96	0.988	16.461	0.888	High	3.66	4.12	4.276	71.266	0.9628	High
FL lipin	67	73	IEINGES	7.12	1	5	7.19	7.27	0.755	15.096	0.9043	Medium	7.11	7.37	0.844	16.874	0.9071	Medium	7.26	7.35	0.782	15.633	0.9034	Medium	7.11	7.37	4.222	84.43	0.884	Medium
FL lipin	67	76	IEINGESVDL	11.78	1	8	11.71	12.08	1.387	17.331	0.8149	Medium	11.71	12.08	1.503	18.784	0.8294	Medium	11.7	12.08	1.567	19.588	0.8168	Medium	11.71	12.09	6.335	79.186	0.7383	Medium
FL lipin	74	87	VDLHMKLGDNGEAF	10.27	3	12	10.26	10.55	0.386	3.22	0.7965	Medium	10.26	10.55	0.347	2.89	0.7978	Medium	10.26	10.55	0.413	3.443	0.7973	Medium	10.26	10.55	6.043	50.361	0.7811	Medium
FL lipin	77	86	HMKLGDNGEA	5.75	2	8	5.62	5.87	0.69	8.628	0.7877	Medium	5.62	5.87	0.651	8.138	0.811	Medium	5.62	5.87	0.682	8.526	0.7941	Medium	5.62	5.87	4.56	57.003	0.7852	Medium
FL lipin	77	88	HMKLGDNGEAFF	10.78	3	10	10.71	11.13	0.246	2.461	0.9089	Medium	10.71	11.13	0.257	2.573	0.9099	High	10.87	10.96	0.347	3.471	0.8966	High	10.71	11.12	4.708	47.08	0.9405	High
FL lipin	88	95	FVQETDND	5.88	1	6	5.86	5.92	2.594	43.23	0.8686	Medium	5.87	6.1	2.574	42.907	0.8948	Medium	5.93	6.02	2.635	43.913	0.9061	Medium	5.87	6.1	4.178	69.639	0.8758	Medium
FL lipin	88	96	FVQETDNDQ	5.77	1	7	5.76	5.84	3.179	45.411	0.772	Medium	5.8	5.87	3.194	45.625	0.7975	Medium	5.81	5.88	3.146	44.939	0.7485	Medium	5.59	5.96	4.561	65.152	0.7396	Medium
FL lipin	88	102	FVQETDNDQEIIPMY	12.29	2	12	12.09	12.64	3.691	30.758	0.9163	Medium	12.09	12.64	3.716	30.969	0.9204	High	12.28	12.36	3.928	32.733	0.9275	High	12.1	12.64	6.733	56.107	0.9295	Medium
FL lipin	88	103	FVQETDNDQEIIPMYL	13.94	3	13	13.89	14.15	4.302	33.093	0.7718	Medium	13.89	14.15	4.234	32.57	0.7823	Medium	14.02	14.09	4.574	35.188	0.7842	Medium	13.89	14.15	8.478	65.214	0.7196	Medium
FL lipin	89	102	VQETDNDQEIIPMY	11.67	2	11	11.65	12.06	3.571	32.468	0.8499	Medium	11.65	12.06	3.569	32.446	0.8593	Medium	11.88	11.95	3.701	33.647	0.8457	Medium	11.66	12.06	5.895	53.587	0.848	Medium
FL lipin	96	102	QEIIPMY	11.88	1	4	11.76	12.04	1.705	42.631	0.8544	Medium	11.76	12.04	1.715	42.875	0.8654	Medium	11.95	12.01	1.774	44.341	0.7824	Medium	11.77	12.05	2.962	74.055	0.7802	Medium
FL lipin	96	103	QEIIPMYL	13.87	2	5	13.77	13.85	2.237	44.731	0.8405	Medium	13.79	13.86	2.32	46.392	0.8657	Medium	13.91	13.99	2.377	47.538	0.9242	Medium	13.77	14.14	4.119	82.378	0.9019	Medium
FL lipin	97	102	EIIPMY	11.98	1	3	11.84	12.07	1.323	44.101	0.7727	Medium	11.84	12.07	1.328	44.253	0.8078	Medium	11.89	11.99	1.37	45.668	0.8091	Medium	11.85	12.07	2.108	70.271	0.7666	Medium
FL lipin	97	103	EIIPMYL	14.06	2	4	13.93	14.23	1.544	38.612	0.8316	Medium	13.93	14.23	1.557	38.918	0.8686	Medium	13.95	14.02	1.566	39.142	0.7923	Medium	13.94	14.24	2.529	63.236	0.8169	Medium
FL lipin	103	109	LATSPIL	10.69	1	4	10.57	10.77	3.074	76.842	0.8628	Medium	10.61	10.68	3.134	78.344	0.8899	Medium	10.57	10.77	3.065	76.633	0.8719	Medium	10.57	10.77	3.735	93.385	0.8662	Medium
FL lipin	103	116	LATSPILSEGAARM	10.16	2	11	10.19	10.33	8.743	79.479	0.6886	Medium	10.19	10.33	8.735	79.407	0.7607	Medium	10.21	10.29	8.652	78.658	0.731	Medium	10.19	10.33	9.822	89.286	0.7705	Medium
FL lipin	104	109	ATSPIL	9.75	1	3	9.7	9.78	2.197	73.245	0.6527	Medium	9.75	9.8	2.183	72.759	0.8197	Medium	9.73	9.8	2.259	75.289	0.7486	Medium	9.75	9.8	2.932	97.72	0.8137	Medium
FL lipin	110	120	SEGAARMESQL	8.37	2	9	8.37	8.45	6.874	76.379	0.6481	Medium	8.32	8.49	7.011	77.899	0.674	Medium	8.28	8.36	6.94	77.109	0.6607	Medium	8.31	8.49	6.618	73.539	0.6399	Medium
FL lipin	257	270	VSKSADRLTPKNNL	6.13	2	11	6.25	6.33	6.899	62.719	0.9056	Medium	6.18	6.26	6.882	62.566	0.8889	High	6.14	6.21	6.772	61.561	0.8849	High	6.03	6.32	7.322	66.567	0.9017	High
FL lipin	257	272	VSKSADRLTPKNNLEM	7.39	3	13	7.37	7.84	7.168	55.136	0.906	High	7.37	7.85	7.064	54.337	0.9164	Medium	7.37	7.84	7.029	54.066	0.9168	Medium	7.37	7.84	8.384	64.494	0.9148	Medium
FL lipin	271	275	EMLWL	14.59	1	3	14.55	14.62	0.691	23.019	0.7879	Medium	14.58	14.65	0.706	23.537	0.7792	Medium	14.51	14.58	0.76	25.32	0.7286	Medium	14.58	14.66	2.45	81.68	0.777	Medium
FL lipin	276	308	WGELPQAAKSSSPHKMKESSPLGSRKTPDKMNF	7.99	5	27	7.79	8.27	9.047	33.508	0.7933	Medium	7.79	8.27	8.926	33.061	0.7859	Medium	7.79	8.27	8.708	32.251	0.793	Medium	7.79	8.27	10.661	39.487	0.7792	Medium
FL lipin	309	318	QAIHSESSDT	4.42	2	8	4.42	4.49	4.41	55.119	0.9383	High	4.38	4.48	4.265	53.307	0.9487	High	4.25	4.65	4.346	54.326	0.9455	High	4.25	4.65	4.465	55.807	0.9395	High
FL lipin	309	326	QAIHSESSDTFSDQSPTM	8.72	2	15	8.54	8.96	8.085	53.898	0.8658	Medium	8.54	8.96	8.069	53.796	0.864	Medium	8.59	8.71	7.982	53.216	0.8682	Medium	8.54	8.96	8.343	55.619	0.8575	Medium
FL lipin	309	331	QAIHSESSDTFSDQSPTMARGLL	10.52	3	20	10.49	10.82	10.519	52.596	0.7711	Medium	10.49	10.82	10.416	52.082	0.7861	Medium	10.49	10.81	10.23	51.152	0.7737	Medium	10.49	10.81	11.034	55.171	0.7491	Medium
FL lipin	309	342	QAIHSESSDTFSDQSPTMARGLLIHQSKAQTEMQ	9.11	5	31	8.97	9.61	17.076	55.082	0.8908	High	8.97	9.61	17.162	55.361	0.8955	High	8.97	9.61	16.82	54.259	0.8864	High	8.97	9.61	18.094	58.368	0.9054	High
FL lipin	319	342	FSDQSPTMARGLLIHQSKAQTEMQ	9.07	4	21	8.84	9.31	13.278	63.228	0.847	Medium	8.84	9.31	13.293	63.301	0.8457	Medium	8.84	9.3	13.047	62.131	0.8482	Medium	8.84	9.3	14.016	66.742	0.8684	Medium
FL lipin	327	342	ARGLLIHQSKAQTEMQ	6.49	4	14	6.6	6.76	8.293	59.234	0.9233	High	6.48	6.99	8.125	58.036	0.923	High	6.59	6.67	8.101	57.862	0.9009	High	6.48	6.99	8.794	62.817	0.923	High
FL lipin	330	342	LLIHQSKAQTEMQ	6.8	3	11	6.78	7.05	6.704	60.948	0.7983	Medium	6.78	7.05	6.612	60.108	0.784	Medium	6.91	6.98	6.555	59.588	0.8069	Medium	6.78	7.05	7.13	64.814	0.7717	Medium
FL lipin	332	342	IHQSKAQTEMQ	4.54	2	9	4.53	4.6	6.129	68.099	0.8628	Medium	4.39	4.76	6.008	66.755	0.9111	Medium	4.39	4.76	6.1	67.775	0.8985	Medium	4.39	4.76	6.269	69.659	0.9083	Medium
FL lipin	335	342	SKAQTEMQ	4.45	2	6	4.42	4.48	4.63	77.162	0.6565	Medium	4.42	4.49	4.751	79.178	0.7025	Medium	4.42	4.48	4.677	77.955	0.6704	Medium	4.42	4.48	5.225	87.078	0.6869	Medium
FL lipin	343	349	FVNEEDL	9.98	1	5	9.89	9.97	2.426	48.521	0.8819	Medium	10.01	10.08	2.435	48.693	0.9019	High	10.04	10.12	2.592	51.832	0.8905	Medium	9.81	10.19	3.469	69.373	0.9342	Medium
FL lipin	350	363	ESLGAAAPPSPVAE	8.35	1	9	8.31	8.43	5.55	61.661	0.7279	Medium	8.32	8.43	5.676	63.072	0.7625	Medium	8.31	8.43	5.641	62.681	0.7444	Medium	8.31	8.43	6.09	67.662	0.6543	Medium
FL lipin	350	364	ESLGAAAPPSPVAEE	8.43	2	10	8.3	8.64	6.629	66.292	0.8343	Medium	8.3	8.64	6.675	66.751	0.8306	Medium	8.3	8.64	6.795	67.953	0.8417	Medium	8.3	8.64	7.602	76.019	0.8402	Medium
FL lipin	364	399	ELKAPYPNTAQSSSKTDSPSRKKDKRSRHLGADGVY	6	4	31	5.92	6	10.696	34.503	0.6544	Medium	5.89	5.98	10.513	33.913	0.8386	Medium	5.76	6.13	10.572	34.102	0.8441	Medium	5.75	6.13	11.937	38.506	0.8566	Medium
FL lipin	365	399	LKAPYPNTAQSSSKTDSPSRKKDKRSRHLGADGVY	5.65	5	30	5.65	5.73	9.522	31.741	0.9037	High	5.53	5.62	9.434	31.446	0.9179	High	5.32	6.02	9.436	31.453	0.9033	High	5.32	6.01	10.622	35.407	0.9002	High
FL lipin	365	400	LKAPYPNTAQSSSKTDSPSRKKDKRSRHLGADGVYL	6.87	5	31	6.88	6.96	9.217	29.734	0.8538	High	6.64	7.04	9.328	30.09	0.8851	High	6.78	6.85	9.221	29.744	0.8965	High	6.64	7.04	11.252	36.296	0.8778	Medium
FL lipin	400	411	LDDLTDMDPEVA	11.23	2	9	11.06	11.13	3.57	39.666	0.7356	Medium	11.14	11.22	3.494	38.82	0.8247	Medium	11.07	11.38	3.742	41.581	0.7725	Medium	11.07	11.38	5.283	58.704	0.7661	Medium
FL lipin	400	412	LDDLTDMDPEVAA	11.05	2	10	10.95	11.31	3.92	39.204	0.8362	Medium	10.95	11.31	3.998	39.983	0.8431	Medium	11.18	11.27	4.055	40.546	0.8052	Medium	10.95	11.31	5.998	59.978	0.8254	Medium
FL lipin	401	412	DDLTDMDPEVAA	10.72	1	9	10.61	10.68	3.758	41.755	0.737	Medium	10.6	10.66	3.86	42.885	0.7439	Medium	10.73	10.81	3.916	43.511	0.6798	Medium	10.6	10.79	6.033	67.034	0.729	Medium
FL lipin	403	412	LTDMDPEVAA	9.16	1	7	9.07	9.16	3.027	43.245	0.7276	Medium	9.11	9.18	3.086	44.089	0.7623	Medium	9.1	9.18	3.202	45.75	0.7645	Medium	9.03	9.31	4.664	66.623	0.7477	Medium
FL lipin	403	413	LTDMDPEVAAL	11.55	1	8	11.53	11.8	4.106	51.323	0.7432	Medium	11.58	11.65	3.939	49.24	0.7659	Medium	11.6	11.67	4.038	50.473	0.7333	Medium	11.54	11.8	5.114	63.919	0.6548	Medium
FL lipin	404	412	TDMDPEVAA	8.22	1	6	8.21	8.27	2.754	45.893	0.7686	Medium	8.18	8.25	2.709	45.142	0.7904	Medium	8.16	8.23	2.854	47.566	0.7827	Medium	8.11	8.28	4.283	71.381	0.7672	Medium
FL lipin	414	466	YFPKNGDPGGLPKQASDNGARSANQSPQSVGGSGIDSGVESTSDSLRDLPSIA	10.33	4	46	10.19	10.47	26.693	58.028	0.6889	Medium	10.19	10.47	27.339	59.433	0.6947	Medium	10.19	10.47	26.783	58.224	0.6886	Medium	10.19	10.47	30.737	66.82	0.7095	Medium
FL lipin	467	475	ISLCGGLSD	10.97	1	7	10.88	11.08	1.595	22.79	0.8	Medium	10.88	11.08	1.649	23.553	0.7994	Medium	10.88	11.07	1.679	23.98	0.7943	Medium	10.88	11.07	5.174	73.909	0.7548	Medium
FL lipin	467	484	ISLCGGLSDHREITKDAF	10.1	3	16	9.97	10.38	1.948	12.173	0.9032	Medium	9.97	10.38	2.052	12.825	0.8997	Medium	9.97	10.38	2.232	13.952	0.9037	Medium	9.97	10.38	7.749	48.431	0.8938	Medium
FL lipin	467	485	ISLCGGLSDHREITKDAFL	11.04	4	17	10.93	11.01	1.874	11.021	0.8856	High	10.95	11.03	1.886	11.096	0.9094	High	10.86	11.35	2.047	12.04	0.8985	Medium	10.86	11.36	7.903	46.488	0.8321	Medium
FL lipin	470	484	CGGLSDHREITKDAF	8.16	3	13	8.01	8.35	1.921	14.778	0.8913	Medium	8.01	8.35	1.863	14.334	0.8954	Medium	8.21	8.28	2.025	15.573	0.8736	Medium	8.01	8.35	6.103	46.944	0.8783	Medium
FL lipin	470	485	CGGLSDHREITKDAFL	9.48	2	14	9.43	9.62	1.616	11.544	0.7397	Medium	9.43	9.62	1.676	11.97	0.7729	Medium	9.52	9.59	1.769	12.637	0.7416	Medium	9.43	9.61	7.033	50.239	0.6466	Medium
FL lipin	476	484	HREITKDAF	6.49	3	7	6.36	6.73	1.132	16.176	0.9205	Medium	6.36	6.73	1.117	15.95	0.9098	Medium	6.54	6.62	1.183	16.903	0.8124	Medium	6.36	6.73	4.588	65.536	0.9164	Medium
FL lipin	476	485	HREITKDAFL	8.43	3	8	8.37	8.61	1.029	12.869	0.8751	Medium	8.37	8.61	0.978	12.222	0.8873	Medium	8.36	8.61	1.135	14.181	0.9004	Medium	8.36	8.61	4.898	61.223	0.8381	Medium
FL lipin	485	490	LEQAVS	5.37	1	4	5.34	5.49	0.131	3.269	0.8531	Medium	5.34	5.49	0.104	2.599	0.8564	Medium	5.34	5.49	0.095	2.385	0.8397	Medium	5.34	5.49	3.213	80.314	0.76	Medium
FL lipin	485	491	LEQAVSY	8.38	1	5	8.19	8.56	0.108	2.155	0.6418	Medium	8.19	8.56	0.093	1.85	0.6375	Medium	8.19	8.56	0.183	3.658	0.6477	Medium	8.19	8.56	4.274	85.477	0.5618	Medium
FL lipin	485	506	LEQAVSYQQFADNPAIIDDPNL	12.36	3	18	12.13	12.75	0.311	1.729	0.9263	High	12.13	12.75	0.317	1.763	0.9278	High	12.13	12.74	0.397	2.206	0.9246	High	12.14	12.75	12.67	70.388	0.919	High
FL lipin	486	506	EQAVSYQQFADNPAIIDDPNL	12.18	2	17	11.95	12.47	0.346	2.036	0.9008	Medium	11.95	12.47	0.319	1.876	0.9013	High	11.95	12.47	0.394	2.317	0.9246	High	11.96	12.48	12.004	70.61	0.8721	Medium
FL lipin	488	506	AVSYQQFADNPAIIDDPNL	12.24	2	15	12.02	12.47	0.324	2.162	0.8877	Medium	12.02	12.47	0.288	1.923	0.8918	Medium	12.02	12.47	0.352	2.349	0.9054	Medium	12.03	12.48	10.712	71.411	0.8099	Medium
FL lipin	489	506	VSYQQFADNPAIIDDPNL	12.14	2	14	12.08	12.22	0.273	1.951	0.7131	Medium	12.08	12.22	0.281	2.01	0.7275	Medium	12.08	12.22	0.286	2.042	0.7306	Medium	12.09	12.22	9.972	71.226	0.6833	Medium
FL lipin	491	506	YQQFADNPAIIDDPNL	11.72	2	12	11.62	12.05	0.175	1.455	0.8073	Medium	11.62	12.05	0.204	1.697	0.814	Medium	11.62	12.05	0.307	2.555	0.8241	Medium	11.63	12.06	7.258	60.486	0.7155	Medium
FL lipin	492	506	QQFADNPAIIDDPNL	11.36	2	11	11.18	11.55	0.145	1.318	0.8896	Medium	11.18	11.55	0.141	1.285	0.8795	Medium	11.18	11.55	0.156	1.418	0.8716	Medium	11.18	11.55	6.367	57.88	0.504	Medium
FL lipin	495	506	ADNPAIIDDPNL	10.48	2	8	10.42	10.77	0.137	1.71	0.8496	Medium	10.42	10.77	0.129	1.607	0.8775	Medium	10.42	10.77	0.109	1.362	0.8663	Medium	10.42	10.77	4.521	56.509	0.8353	Medium
FL lipin	507	524	VVKVGNKYYNWTTAAPLL	11.78	2	15	11.65	12.15	0.763	5.086	0.9463	High	11.65	12.15	0.806	5.373	0.935	High	11.65	12.15	0.851	5.671	0.9387	High	11.65	12.16	10.081	67.206	0.9039	Medium
FL lipin	507	524	VVKVGNKYYNWTTAAPLL	11.78	3	15	11.63	12.12	0.777	5.18	0.9107	High	11.63	12.12	0.767	5.113	0.9055	High	11.63	12.12	0.84	5.6	0.918	High	11.64	12.12	10.046	66.975	0.8923	Medium
FL lipin	507	525	VVKVGNKYYNWTTAAPLLL	12.81	3	16	12.61	13.16	0.743	4.641	0.9412	High	12.61	13.16	0.733	4.581	0.9317	High	12.61	13.16	0.806	5.035	0.9285	High	12.62	13.16	10.594	66.215	0.9129	High
FL lipin	525	529	LAMQA	7.54	1	3	7.45	7.78	0.067	2.236	0.9115	Medium	7.45	7.78	0.058	1.931	0.9067	Medium	7.45	7.78	0.072	2.401	0.9047	Medium	7.45	7.78	2.539	84.62	0.8301	Medium
FL lipin	526	540	AMQAFQKPLPKATVE	8.04	2	11	8.03	8.2	2.128	19.346	0.8058	Medium	8.03	8.2	2.019	18.35	0.8063	Medium	8.03	8.2	2.106	19.141	0.8087	Medium	8.03	8.2	9.62	87.45	0.8007	Medium
FL lipin	528	540	QAFQKPLPKATVE	6.96	2	9	6.8	7.07	2.103	23.364	0.8647	Medium	6.8	7.07	2.156	23.954	0.866	Medium	6.8	7.07	2.174	24.158	0.8709	Medium	6.8	7.07	8.185	90.939	0.8392	Medium
FL lipin	530	540	FQKPLPKATVE	6.46	2	7	6.3	6.96	1.999	28.559	0.9425	High	6.3	6.96	1.967	28.097	0.9387	High	6.3	6.96	2.031	29.018	0.9466	High	6.3	6.95	6.369	90.99	0.9224	High
FL lipin	530	541	FQKPLPKATVES	6.08	3	8	6.14	6.57	2.036	25.445	0.8679	Medium	6.14	6.57	2.026	25.331	0.8965	Medium	6.14	6.57	2.059	25.732	0.8778	Medium	6.14	6.57	7.377	92.209	0.8061	Medium
FL lipin	530	554	FQKPLPKATVESIMRDKMPKKGGRW	8.67	5	20	8.54	8.94	3.978	19.888	0.7781	Medium	8.54	8.94	3.992	19.959	0.8213	Medium	8.54	8.94	4.137	20.685	0.8168	Medium	8.54	8.94	13.99	69.951	0.7894	Medium
FL lipin	541	554	SIMRDKMPKKGGRW	6.49	3	11	6.49	6.56	3.039	27.623	0.887	Medium	6.41	6.68	2.934	26.673	0.9201	Medium	6.41	6.68	2.925	26.592	0.9237	Medium	6.41	6.68	6.198	56.344	0.9001	Medium
FL lipin	544	554	RDKMPKKGGRW	4.51	3	8	4.54	4.6	3.398	42.475	0.8847	Medium	4.49	4.56	3.286	41.076	0.9066	Medium	4.38	4.74	3.347	41.836	0.9038	Medium	4.38	4.74	4.806	60.076	0.8964	Medium
FL lipin	555	564	WFSWRGRNAT	10.41	3	8	10.17	10.72	4.293	53.663	0.8837	Medium	10.17	10.72	4.331	54.139	0.9014	High	10.17	10.72	4.277	53.466	0.903	Medium	10.17	10.72	5.202	65.031	0.9124	High
FL lipin	555	575	WFSWRGRNATIKEESKPEQCL	10	4	18	9.89	10.15	8.046	44.698	0.7591	Medium	9.89	10.15	8.233	45.738	0.7718	Medium	9.89	10.15	8.127	45.152	0.7676	Medium	9.89	10.15	9.329	51.829	0.8302	Medium
FL lipin	565	591	IKEESKPEQCLTGKGHNTGEQPAQLGL	8.05	4	23	7.92	8.35	12.588	54.732	0.8426	Medium	7.92	8.35	12.531	54.484	0.8507	Medium	7.98	8.1	12.304	53.496	0.8767	Medium	7.92	8.35	12.921	56.177	0.8302	Medium
FL lipin	568	591	ESKPEQCLTGKGHNTGEQPAQLGL	8.58	4	20	8.37	8.81	11.929	59.644	0.7337	Medium	8.37	8.81	11.723	58.616	0.7236	Medium	8.42	8.56	11.548	57.74	0.8104	Medium	8.37	8.81	12.065	60.325	0.8205	Medium
FL lipin	576	591	TGKGHNTGEQPAQLGL	8.26	2	13	8.15	8.21	7.099	54.608	0.6741	Medium	8.18	8.25	7.189	55.301	0.6563	Medium	8.17	8.24	7.014	53.957	0.6593	Medium	8.15	8.22	7.417	57.057	0.6893	Medium
FL lipin	592	619	ATRIKHESSSSDEEHAAAKPSGSSHLSL	5.92	4	25	5.91	5.97	9.166	36.663	0.6579	Medium	5.91	5.99	9.019	36.075	0.6534	Medium	5.93	5.96	9.141	36.564	0.6363	Medium	5.93	5.96	9.718	38.874	0.6651	Medium
FL lipin	620	631	LSNVSYKKTLRL	7.83	4	10	7.83	8.32	1.681	16.807	0.9107	High	7.83	8.32	1.676	16.762	0.9034	High	8.12	8.21	1.718	17.178	0.8378	Medium	7.83	8.32	6.679	66.791	0.9175	High
FL lipin	620	636	LSNVSYKKTLRLTSEQL	8.81	3	15	8.81	9.1	2.419	16.127	0.8243	Medium	8.81	9.1	2.498	16.651	0.8215	Medium	8.99	9.06	2.722	18.147	0.7781	Medium	8.81	9.09	9.548	63.654	0.7543	Medium
FL lipin	620	647	LSNVSYKKTLRLTSEQLKSLKLKNGPND	8.85	4	25	8.67	8.95	2.419	9.677	0.7659	Medium	8.67	8.95	2.416	9.663	0.7762	Medium	8.74	8.83	2.827	11.307	0.7641	Medium	8.67	8.95	16.905	67.622	0.6632	Medium
FL lipin	620	650	LSNVSYKKTLRLTSEQLKSLKLKNGPNDVVF	10.04	5	28	9.78	10.37	2.187	7.811	0.9213	High	9.78	10.37	2.33	8.322	0.9082	High	9.78	10.37	2.653	9.475	0.9169	High	9.78	10.37	19.24	68.713	0.9274	High
FL lipin	632	650	TSEQLKSLKLKNGPNDVVF	9.63	4	16	9.57	9.85	0.399	2.494	0.8631	Medium	9.57	9.85	0.427	2.671	0.8684	Medium	9.56	9.85	0.479	2.993	0.8575	Medium	9.56	9.85	10.363	64.771	0.8881	Medium
FL lipin	637	650	KSLKLKNGPNDVVF	8.59	2	11	8.58	8.73	0.59	5.365	0.7515	Medium	8.58	8.73	0.644	5.859	0.7671	Medium	8.57	8.73	0.628	5.708	0.7114	Medium	8.68	8.74	6.771	61.554	0.6721	Medium
FL lipin	639	650	LKLKNGPNDVVF	9.68	3	9	9.61	9.78	0.43	4.773	0.7605	Medium	9.61	9.78	0.457	5.083	0.7349	Medium	9.61	9.77	0.342	3.795	0.7466	Medium	9.61	9.77	5.695	63.283	0.6892	Medium
FL lipin	651	662	SVTTQYQGTCRC	7.23	2	10	7.27	7.63	3.425	34.253	0.8579	Medium	7.27	7.63	3.434	34.336	0.8672	Medium	7.42	7.48	3.577	35.771	0.8852	Medium	7.27	7.63	9.113	91.132	0.8588	Medium
FL lipin	651	668	SVTTQYQGTCRCEGTIYL	11.09	2	16	11.25	11.33	3.289	20.558	0.8379	Medium	11.3	11.38	3.143	19.645	0.877	Medium	11.27	11.34	3.314	20.711	0.8838	Medium	11.08	11.53	11.747	73.416	0.845	Medium
FL lipin	669	678	WNWDDKVIIS	12.04	2	8	11.94	12.31	0.151	1.882	0.8473	Medium	11.94	12.31	0.138	1.725	0.8861	Medium	11.94	12.31	0.177	2.209	0.8772	Medium	11.95	12.32	6.157	76.966	0.8429	Medium
FL lipin	669	685	WNWDDKVIISDIDGTIT	13.5	2	15	13.46	13.55	2.558	17.053	0.7748	Medium	13.44	13.51	2.447	16.314	0.8288	Medium	13.4	13.73	2.61	17.398	0.7923	Medium	13.4	13.73	11.056	73.705	0.8012	Medium
FL lipin	669	687	WNWDDKVIISDIDGTITRS	13.05	3	17	12.86	13.23	3.996	23.508	0.5884	Medium	12.86	13.23	3.689	21.7	0.6949	Medium	12.86	13.24	3.886	22.859	0.6424	Medium	12.87	13.24	14.062	82.72	0.599	Medium
FL lipin	669	700	WNWDDKVIISDIDGTITRSDTLGHILPTLGKD	13.76	5	29	13.43	13.99	8.654	29.841	0.9027	High	13.42	13.99	8.496	29.298	0.917	High	13.7	13.78	8.506	29.331	0.8976	High	13.43	13.99	20.659	71.237	0.9128	High
FL lipin	669	709	WNWDDKVIISDIDGTITRSDTLGHILPTLGKDWTHQGIAKL	13.68	5	38	13.54	14	10.126	26.648	0.8648	High	13.54	14	10.047	26.44	0.8637	High	13.79	13.87	10.113	26.612	0.8511	Medium	13.55	14	26.048	68.546	0.8711	Medium
FL lipin	679	700	DIDGTITRSDTLGHILPTLGKD	11.08	4	19	10.96	11.36	7.603	40.015	0.6792	Medium	10.96	11.36	7.63	40.155	0.716	Medium	11.12	11.19	7.798	41.041	0.7118	Medium	10.96	11.37	11.888	62.57	0.6861	Medium
FL lipin	680	685	IDGTIT	6.97	1	4	6.85	7.05	0.726	18.139	0.818	Medium	6.96	7.03	0.725	18.122	0.8141	Medium	7.01	7.07	0.796	19.904	0.7887	Medium	6.85	7.05	2.594	64.859	0.7993	Medium
FL lipin	680	700	IDGTITRSDTLGHILPTLGKD	10.47	4	18	10.25	10.75	6.833	37.96	0.7471	Medium	10.25	10.75	6.96	38.665	0.7727	Medium	10.5	10.57	7.067	39.261	0.7712	Medium	10.25	10.75	10.447	58.041	0.7637	Medium
FL lipin	680	709	IDGTITRSDTLGHILPTLGKDWTHQGIAKL	11.44	4	27	11.27	11.75	7.581	28.078	0.7938	Medium	11.27	11.75	7.724	28.607	0.8295	Medium	11.45	11.58	7.743	28.679	0.8408	Medium	11.27	11.75	14.848	54.994	0.7859	Medium
FL lipin	686	709	RSDTLGHILPTLGKDWTHQGIAKL	10.93	4	21	10.76	11.09	6.023	28.682	0.7118	Medium	10.76	11.09	6.177	29.414	0.756	Medium	10.92	11.02	6.392	30.437	0.643	Medium	10.76	11.09	12.026	57.266	0.7096	Medium
FL lipin	701	709	WTHQGIAKL	8.33	2	7	8.26	8.52	0.744	10.634	0.933	Medium	8.26	8.52	0.72	10.281	0.9283	Medium	8.39	8.47	0.779	11.13	0.9171	Medium	8.26	8.52	4.197	59.95	0.8776	Medium
FL lipin	710	720	YHKVSQNGYKF	7.12	2	9	6.99	7.41	0.32	3.558	0.8659	Medium	6.99	7.41	0.308	3.425	0.8671	Medium	6.99	7.41	0.316	3.516	0.8501	Medium	6.99	7.41	5.531	61.45	0.8546	Medium
FL lipin	710	720	YHKVSQNGYKF	7.12	3	9	6.96	7.47	0.291	3.234	0.9147	High	6.96	7.47	0.298	3.312	0.8966	High	6.96	7.47	0.29	3.219	0.9126	High	6.96	7.47	5.505	61.168	0.9059	High
FL lipin	710	721	YHKVSQNGYKFL	8.7	3	10	8.68	8.75	0.319	3.194	0.6425	Medium	8.69	8.76	0.314	3.137	0.7246	Medium	8.69	8.76	0.231	2.315	0.6963	Medium	8.69	8.76	5.617	56.17	0.7776	Medium
FL lipin	710	723	YHKVSQNGYKFLYC	9.95	2	12	9.77	10.14	0.156	1.3	0.8228	Medium	9.93	10.01	0.121	1.011	0.8347	Medium	9.77	10.13	0.163	1.361	0.8386	Medium	9.77	10.13	7.113	59.277	0.8398	Medium
FL lipin	710	725	YHKVSQNGYKFLYCSA	9.65	3	14	9.58	9.78	0.74	5.284	0.6874	Medium	9.58	9.78	0.681	4.863	0.6736	Medium	9.58	9.77	0.683	4.879	0.6959	Medium	9.58	9.77	8.737	62.407	0.6597	Medium
FL lipin	721	725	LYCSA	7.82	1	3	7.74	8	0.58	19.334	0.8999	Medium	7.81	7.88	0.579	19.284	0.916	Medium	7.88	7.95	0.627	20.897	0.9042	Medium	7.74	8	2.371	79.043	0.8915	Medium
FL lipin	724	732	SARAIGMAD	6.66	2	7	6.55	6.88	2.089	29.845	0.7281	Medium	6.69	6.75	2.171	31.016	0.7517	Medium	6.7	6.76	2.256	32.234	0.7415	Medium	6.55	6.88	5.52	78.863	0.6878	Medium
FL lipin	726	760	RAIGMADMTRGYLHWVNERGTVLPQGPLLLSPSSL	12.92	4	30	12.81	13.33	7.336	24.453	0.878	Medium	12.81	13.33	7.364	24.547	0.8682	Medium	13.1	13.22	7.726	25.755	0.855	Medium	12.82	13.34	21.738	72.46	0.8769	Medium
FL lipin	730	738	MADMTRGYL	10.38	2	7	10.3	10.4	2.945	42.074	0.6468	Medium	10.3	10.4	2.977	42.532	0.6735	Medium	10.29	10.4	3.02	43.149	0.6465	Medium	10.29	10.4	4.925	70.355	0.6802	Medium
FL lipin	731	743	ADMTRGYLHWVNE	10.83	2	11	10.87	10.93	3.327	30.25	0.7185	Medium	10.89	10.97	3.267	29.699	0.7681	Medium	10.92	11	3.35	30.454	0.7203	Medium	10.8	11.05	6.638	60.345	0.715	Medium
FL lipin	731	754	ADMTRGYLHWVNERGTVLPQGPLL	12.19	3	20	11.9	12.47	4.709	23.545	0.8725	Medium	11.9	12.47	4.745	23.726	0.8938	Medium	12.24	12.32	5.066	25.332	0.881	Medium	11.9	12.48	13.767	68.834	0.8906	Medium
FL lipin	731	760	ADMTRGYLHWVNERGTVLPQGPLLLSPSSL	12.81	4	25	12.59	13.12	5.226	20.904	0.8937	Medium	12.63	12.7	5.363	21.452	0.8902	Medium	12.85	12.93	5.845	23.38	0.886	Medium	12.59	13.12	17.794	71.176	0.8763	Medium
FL lipin	733	754	MTRGYLHWVNERGTVLPQGPLL	11.6	4	18	11.41	11.92	3.317	18.427	0.8543	Medium	11.41	11.92	3.374	18.747	0.8678	Medium	11.6	11.67	3.728	20.711	0.8631	Medium	11.41	11.93	11.327	62.931	0.8056	Medium
FL lipin	733	760	MTRGYLHWVNERGTVLPQGPLLLSPSSL	12.48	4	23	12.51	12.58	4.021	17.481	0.7358	Medium	12.51	12.58	4.012	17.446	0.7458	Medium	12.51	12.59	4.333	18.841	0.7767	Medium	12.46	12.53	15.036	65.373	0.7796	Medium
FL lipin	734	754	TRGYLHWVNERGTVLPQGPLL	11.5	3	17	11.46	11.53	3.143	18.486	0.7654	Medium	11.45	11.53	3.07	18.059	0.7815	Medium	11.54	11.6	3.173	18.662	0.6798	Medium	11.38	11.75	10.777	63.397	0.6882	Medium
FL lipin	734	760	TRGYLHWVNERGTVLPQGPLLLSPSSL	12.28	4	22	12.09	12.57	3.887	17.666	0.8237	Medium	12.09	12.57	3.929	17.858	0.8548	Medium	12.25	12.33	4.209	19.133	0.8827	Medium	12.1	12.58	14.778	67.172	0.822	Medium
FL lipin	739	754	HWVNERGTVLPQGPLL	11.11	3	12	10.9	11.52	2.113	17.611	0.8953	Medium	10.9	11.52	2.178	18.153	0.8986	Medium	11.13	11.2	2.407	20.058	0.9173	Medium	10.9	11.53	8.289	69.071	0.8835	Medium
FL lipin	739	760	HWVNERGTVLPQGPLLLSPSSL	12.36	3	17	11.93	12.69	2.715	15.968	0.8913	High	11.93	12.69	2.739	16.109	0.9006	High	12.42	12.49	3.085	18.146	0.8997	High	11.93	12.69	12.408	72.987	0.9167	High
FL lipin	744	760	RGTVLPQGPLLLSPSSL	12.69	2	12	12.38	12.91	1.762	14.68	0.8869	Medium	12.38	12.9	1.753	14.606	0.8937	Medium	12.7	12.78	1.933	16.11	0.8426	Medium	12.38	12.91	10.273	85.606	0.9072	Medium
FL lipin	755	760	LSPSSL	9.19	1	3	8.99	9.35	0.916	30.542	0.8633	Medium	8.99	9.35	0.899	29.97	0.8687	Medium	9.21	9.29	0.984	32.809	0.8782	Medium	8.99	9.35	2.838	94.612	0.8257	Medium
FL lipin	761	781	FSALHREVIEKKPEKFKVQCL	7.97	4	18	7.96	8.2	4.874	27.075	0.8465	Medium	7.96	8.2	4.868	27.043	0.8325	Medium	7.95	8.01	5.134	28.523	0.759	Medium	7.96	8.2	10.078	55.989	0.814	Medium
FL lipin	765	776	HREVIEKKPEKF	4.75	4	9	4.75	5.12	4.341	48.238	0.9223	Medium	4.81	4.88	4.445	49.393	0.9052	Medium	4.88	4.96	4.491	49.897	0.9131	Medium	4.75	5.12	5.833	64.815	0.9143	Medium
FL lipin	765	780	HREVIEKKPEKFKVQC	5.75	4	13	5.48	5.97	4.284	32.957	0.9203	Medium	5.48	5.97	4.16	31.996	0.9307	Medium	5.76	5.84	4.371	33.62	0.8627	Medium	5.48	5.97	8.615	66.27	0.9052	Medium
FL lipin	765	781	HREVIEKKPEKFKVQCL	7.17	4	14	6.93	7.57	3.873	27.663	0.9324	High	6.93	7.57	3.845	27.467	0.9263	High	7.19	7.27	3.953	28.235	0.9349	High	6.93	7.57	8.775	62.676	0.9321	High
FL lipin	765	782	HREVIEKKPEKFKVQCLT	6.72	4	15	6.73	7.09	3.975	26.498	0.8291	Medium	6.73	7.09	3.906	26.04	0.8386	Medium	6.73	7.09	4.13	27.53	0.8385	Medium	6.73	7.09	9.603	64.017	0.8147	Medium
FL lipin	765	783	HREVIEKKPEKFKVQCLTD	6.94	5	16	6.81	7.32	3.982	24.886	0.912	High	6.81	7.32	3.961	24.759	0.9217	High	6.81	7.32	4.124	25.776	0.9203	High	6.81	7.32	10.121	63.258	0.8864	Medium
FL lipin	781	796	LTDIKNLFFPNTEPFY	14.29	2	12	14.17	14.32	0.368	3.066	0.6905	Medium	14.17	14.32	0.514	4.279	0.6977	Medium	14.18	14.33	0.454	3.784	0.6799	Medium	14.18	14.33	7.205	60.04	0.583	Medium
FL lipin	781	799	LTDIKNLFFPNTEPFYAAF	14.39	3	15	14.41	14.42	0.728	4.857	0.5757	Medium	14.41	14.41	0.615	4.101	0.5785	Medium	14.41	14.42	0.81	5.403	0.5828	Medium	14.41	14.42	12.078	80.519	0.5335	Medium
FL lipin	782	789	TDIKNLFF	13.26	2	6	13.16	13.44	0.152	2.542	0.8559	Medium	13.22	13.3	0.183	3.057	0.8612	Medium	13.16	13.45	0.171	2.855	0.8636	Medium	13.16	13.45	5.116	85.271	0.9015	Medium
FL lipin	782	795	TDIKNLFFPNTEPF	13.87	3	10	13.81	14.21	0.577	5.774	0.7751	Medium	13.81	14.2	0.535	5.355	0.8168	Medium	13.82	14.21	0.676	6.762	0.7923	Medium	13.82	14.21	8.141	81.414	0.7614	Medium
FL lipin	782	796	TDIKNLFFPNTEPFY	14.23	2	11	13.98	14.32	0.487	4.431	0.8594	Medium	13.98	14.32	0.534	4.857	0.8631	Medium	13.99	14.33	0.538	4.888	0.8452	Medium	13.99	14.33	9.323	84.759	0.8375	Medium
FL lipin	782	798	TDIKNLFFPNTEPFYAA	13.86	2	13	13.83	13.98	0.822	6.323	0.7594	Medium	13.93	14	0.637	4.898	0.7697	Medium	13.84	13.99	0.674	5.185	0.742	Medium	13.83	13.99	11.108	85.449	0.7522	Medium
FL lipin	782	799	TDIKNLFFPNTEPFYAAF	14.46	3	14	14.24	14.62	0.468	3.346	0.7993	Medium	14.24	14.62	0.499	3.561	0.8045	Medium	14.25	14.62	0.585	4.18	0.7909	Medium	14.25	14.62	11.907	85.047	0.8273	Medium
FL lipin	782	806	TDIKNLFFPNTEPFYAAFGNRPADV	13.83	3	20	13.68	14	1.547	7.737	0.7884	Medium	13.68	14	1.591	7.953	0.7962	Medium	13.68	14.01	1.687	8.435	0.7784	Medium	13.68	14.01	16.643	83.214	0.8115	Medium
FL lipin	782	808	TDIKNLFFPNTEPFYAAFGNRPADVYS	13.92	3	22	13.72	14	1.986	9.029	0.7645	Medium	13.72	14	1.847	8.394	0.7671	Medium	13.73	14	2.038	9.264	0.7577	Medium	13.73	14	18.221	82.822	0.7919	Medium
FL lipin	783	796	DIKNLFFPNTEPFY	14.28	3	10	14.16	14.47	0.537	5.371	0.7438	Medium	14.16	14.46	0.529	5.286	0.7695	Medium	14.17	14.47	0.549	5.491	0.7583	Medium	14.17	14.47	8.087	80.872	0.6759	Medium
FL lipin	784	795	IKNLFFPNTEPF	13.61	2	8	13.54	13.6	0.474	5.925	0.7823	Medium	13.42	13.7	0.427	5.333	0.8016	Medium	13.43	13.71	0.426	5.328	0.7626	Medium	13.43	13.71	5.11	63.88	0.6123	Medium
FL lipin	784	796	IKNLFFPNTEPFY	13.75	2	9	13.52	13.99	0.469	5.216	0.8931	Medium	13.52	13.99	0.425	4.724	0.8775	Medium	13.52	13.99	0.503	5.59	0.871	Medium	13.52	13.99	6.773	75.26	0.7768	Medium
FL lipin	784	806	IKNLFFPNTEPFYAAFGNRPADV	13.53	3	18	13.36	13.67	1.244	6.912	0.7324	Medium	13.36	13.67	1.454	8.078	0.7526	Medium	13.37	13.68	1.432	7.955	0.7413	Medium	13.37	13.68	10.573	58.742	0.6886	Medium
FL lipin	796	806	YAAFGNRPADV	8.81	2	8	8.77	9.02	1.278	15.981	0.6809	Medium	8.77	9.02	1.408	17.599	0.685	Medium	8.77	9.02	1.477	18.468	0.6781	Medium	8.8	8.88	6.148	76.845	0.6784	Medium
FL lipin	796	808	YAAFGNRPADVYS	9.22	2	10	9.12	9.44	2.477	24.768	0.6436	Medium	9.12	9.44	2.516	25.158	0.6592	Medium	9.12	9.44	2.635	26.354	0.6649	Medium	9.12	9.44	7.212	72.123	0.6007	Medium
FL lipin	797	806	AAFGNRPADV	7.83	2	7	7.65	8.02	1.473	21.042	0.891	Medium	7.65	8.02	1.468	20.976	0.9019	Medium	7.69	7.81	1.399	19.979	0.8673	Medium	7.65	8.02	5.43	77.574	0.8823	Medium
FL lipin	797	808	AAFGNRPADVYS	8.29	2	9	8.16	8.42	1.605	17.828	0.7333	Medium	8.16	8.42	1.624	18.039	0.7391	Medium	8.28	8.36	1.776	19.735	0.7899	Medium	8.16	8.42	7.162	79.583	0.7165	Medium
FL lipin	797	816	AAFGNRPADVYSYKQVGVSL	10.38	3	17	10.3	10.55	2.356	13.861	0.7424	Medium	10.3	10.55	2.338	13.751	0.7233	Medium	10.29	10.55	2.533	14.901	0.7411	Medium	10.29	10.55	13.334	78.437	0.6812	Medium
FL lipin	799	806	FGNRPADV	6.86	2	5	6.92	7.07	1.268	25.351	0.791	Medium	6.94	7.01	1.248	24.959	0.8417	Medium	6.92	7.07	1.259	25.184	0.8062	Medium	6.92	7.07	3.606	72.129	0.7565	Medium
FL lipin	799	808	FGNRPADVYS	7.6	2	7	7.57	7.81	1.514	21.627	0.8328	Medium	7.57	7.81	1.531	21.869	0.8475	Medium	7.63	7.7	1.679	23.986	0.8483	Medium	7.57	7.81	5.246	74.941	0.8151	Medium
FL lipin	800	806	GNRPADV	5.02	2	4	4.85	5.18	1.032	25.8	0.8789	Medium	4.85	5.18	1.057	26.42	0.8899	Medium	4.99	5.07	1.102	27.558	0.9	Medium	4.85	5.18	3.085	77.129	0.8984	Medium
FL lipin	800	808	GNRPADVYS	6.19	2	6	6.09	6.17	1.565	26.081	0.9314	Medium	6.06	6.43	1.552	25.866	0.9244	Medium	6.06	6.44	1.569	26.15	0.8979	Medium	6.06	6.43	4.906	81.774	0.9422	Medium
FL lipin	800	816	GNRPADVYSYKQVGVSL	9.54	3	14	9.68	10.04	2.321	16.576	0.6551	Medium	9.68	10.04	2.197	15.694	0.656	Medium	9.68	10.03	2.278	16.275	0.6608	Medium	9.68	10.03	12.076	86.257	0.7496	Medium
FL lipin	807	816	YSYKQVGVSL	10.02	2	8	9.85	10.26	0.891	11.138	0.9079	High	9.85	10.26	0.925	11.558	0.919	High	9.85	10.26	0.958	11.975	0.9189	High	9.85	10.26	7.358	91.979	0.9149	Medium
FL lipin	809	816	YKQVGVSL	9.11	1	6	9.01	9.15	0.863	14.387	0.869	Medium	9.01	9.15	0.899	14.98	0.8838	Medium	9.01	9.15	0.975	16.255	0.881	Medium	9.01	9.15	5.577	92.958	0.8271	Medium
FL lipin	817	828	NRIFTVNPKGEL	9.43	3	9	9.1	9.81	0.532	5.911	0.8955	Medium	9.54	9.62	0.456	5.062	0.8752	Medium	9.56	9.64	0.589	6.55	0.8704	Medium	9.1	9.81	7.574	84.153	0.9176	Medium
FL lipin	817	839	NRIFTVNPKGELVQEHAKTNISS	7.99	4	20	7.95	8.25	4.324	21.622	0.8492	Medium	7.95	8.25	4.305	21.527	0.8318	Medium	7.95	8.25	4.62	23.102	0.852	Medium	7.94	8.25	14.266	71.329	0.7356	Medium
FL lipin	817	840	NRIFTVNPKGELVQEHAKTNISSY	8.7	4	21	8.65	8.73	4.982	23.726	0.8822	Medium	8.53	8.97	5.025	23.928	0.8019	Medium	8.7	8.77	5.049	24.042	0.8729	Medium	8.53	8.97	14.193	67.586	0.7695	Medium
FL lipin	821	828	TVNPKGEL	6.93	2	5	6.89	7.1	0.774	15.482	0.6754	Medium	6.89	7.1	0.773	15.465	0.7131	Medium	6.93	7	0.796	15.922	0.7496	Medium	6.89	7.1	3.979	79.573	0.6385	Medium
FL lipin	829	839	VQEHAKTNISS	4.23	2	9	4.16	4.23	4.589	50.991	0.935	High	4.23	4.3	4.577	50.854	0.924	High	4.34	4.41	4.719	52.432	0.9166	High	4.12	4.56	6.075	67.502	0.9475	High
FL lipin	829	840	VQEHAKTNISSY	6.41	2	10	6.24	6.63	4.72	47.2	0.9085	Medium	6.32	6.38	4.624	46.239	0.907	High	6.24	6.63	4.717	47.174	0.9078	Medium	6.24	6.63	6.314	63.136	0.9159	Medium
FL lipin	840	845	YVRLCE	8.35	2	4	8.22	8.3	0.81	20.25	0.8718	Medium	8.25	8.32	0.839	20.973	0.8039	Medium	8.38	8.46	0.938	23.453	0.8925	Medium	8.18	8.57	3.464	86.601	0.891	Medium
FL lipin	841	845	VRLCE	6.97	1	3	6.85	6.93	0.75	24.999	0.8088	Medium	6.88	6.95	0.75	25.006	0.7929	Medium	7.01	7.08	0.786	26.21	0.7994	Medium	6.85	7.04	2.431	81.036	0.793	Medium
FL lipin	844	854	CEVVDHVFPLL	13.96	2	8	13.57	14.16	0.192	2.404	0.9107	Medium	13.57	14.16	0.219	2.74	0.9164	High	13.57	14.17	0.214	2.675	0.9143	Medium	13.57	14.17	5.114	63.922	0.9112	Medium
FL lipin	846	854	VVDHVFPLL	13.3	2	6	13.07	13.74	0.108	1.8	0.9378	High	13.07	13.74	0.108	1.792	0.9422	High	13.08	13.75	0.129	2.147	0.9368	High	13.08	13.75	2.992	49.859	0.9431	High
FL lipin	846	867	VVDHVFPLLKRSHSCDFPCSDT	10	3	18	9.95	10.22	3.189	17.719	0.8032	Medium	9.95	10.22	3.265	18.138	0.8257	Medium	9.95	10.22	3.304	18.358	0.8271	Medium	9.95	10.22	6.825	37.917	0.816	Medium
FL lipin	846	871	VVDHVFPLLKRSHSCDFPCSDTFSNF	11.83	5	22	11.66	12.09	4.716	21.438	0.8637	Medium	11.66	12.09	4.58	20.82	0.8437	Medium	11.66	12.09	4.606	20.939	0.8634	Medium	11.66	12.1	8.397	38.17	0.8236	Medium
FL lipin	847	854	VDHVFPLL	13.26	2	5	12.94	13.41	0.133	2.651	0.8682	Medium	12.94	13.41	0.097	1.933	0.9257	Medium	12.94	13.42	0.114	2.281	0.8815	Medium	12.95	13.42	2.597	51.946	0.885	Medium
FL lipin	855	862	KRSHSCDF	5.41	2	6	5.44	5.51	0.893	14.888	0.755	Medium	5.39	5.45	0.904	15.058	0.8239	Medium	5.44	5.51	0.901	15.021	0.7862	Medium	5.39	5.53	1.141	19.023	0.8162	Medium
FL lipin	855	867	KRSHSCDFPCSDT	7.04	2	10	7.07	7.15	2.938	29.376	0.7696	Medium	7.06	7.16	2.866	28.656	0.839	Medium	6.98	7.06	2.872	28.719	0.8665	Medium	6.85	7.28	3.369	33.685	0.8409	Medium
FL lipin	855	871	KRSHSCDFPCSDTFSNF	10.9	4	14	10.82	11.18	4.122	29.445	0.7392	Medium	10.82	11.18	4.105	29.319	0.7829	Medium	10.81	11.18	4.051	28.934	0.7743	Medium	10.81	11.18	5.071	36.224	0.8199	Medium
FL lipin	872	886	TFWREPLPPFENQDM	12.66	2	10	12.49	12.93	4.793	47.929	0.8384	Medium	12.49	12.93	4.753	47.528	0.884	Medium	12.48	12.93	4.909	49.086	0.8807	Medium	12.49	12.94	6.956	69.565	0.8909	Medium
FL lipin	872	893	TFWREPLPPFENQDMHSASAGT	11.35	3	17	11.14	11.85	6.579	38.701	0.9291	High	11.14	11.85	6.472	38.07	0.92	High	11.25	11.33	6.47	38.056	0.8059	Medium	11.14	11.85	9.409	55.345	0.9121	High
FL lipin	873	893	FWREPLPPFENQDMHSASAGT	11.05	3	16	11.02	11.09	6.267	39.169	0.5364	Medium	10.83	11.14	6.353	39.705	0.5759	Medium	10.83	11.14	6.371	39.821	0.5697	Medium	10.83	11.14	8.937	55.856	0.5604	Medium
FL lipin	874	886	WREPLPPFENQDM	11.64	2	8	11.65	11.72	4.087	51.086	0.6116	Medium	11.66	11.73	4.116	51.448	0.6325	Medium	11.63	11.7	4.123	51.533	0.6152	Medium	11.61	11.8	5.739	71.743	0.6679	Medium
FL lipin	874	893	WREPLPPFENQDMHSASAGT	10.23	3	15	9.99	10.72	6.104	40.694	0.8682	Medium	9.99	10.72	6.217	41.449	0.8714	Medium	9.99	10.72	6.313	42.084	0.8708	Medium	9.99	10.72	8.391	55.942	0.8607	Medium
FL lipin	885	893	DMHSASAGT	4.45	1	7	4.5	4.57	3.85	55.006	0.6905	Medium	4.43	4.49	3.818	54.545	0.7968	Medium	4.41	4.48	3.896	55.654	0.768	Medium	4.46	4.51	4.549	64.981	0.7603	Medium

## Sheet: Fig 1c,d,e, Supp Fig 1a,c 
					% Deuterium Incorporation																					% deuterium changes												Peptide coverage map
FL lipin					FL m-lipin 1									FL m-lipin 1 + membrane									Legend			FL lipin vs FL lipin + membrane									Increase in exchange	4-10%
S	E	RT	Z	Sequence	3	SD	30	SD	300	SD	3000	SD		3	SD	30	SD	300	SD	3000	SD		100	Average % deuterium incorporation		3	SD	30	SD	300	SD	3000	SD			>10%
-4	1	10	1	YFQGAM	62.147	1.12972	64.802	1.0846	66.452	0.661852	70.4083	0.83711		52.3723	1.61542	61.0773	0.67785	67.052	1.13137	69.1987	0.874145		90			9.77467	2.74514	3.72467	1.76245	-0.6	1.79322	1.20967	1.71125		No change	-5-5%
-4	2	8.895	1	YFQGAMN	60.2563	0.449098	64.3563	0.68671	66.7735	1.10521	68.3517	0.942262		49.166	0.985281	60.245	0.632439	65.765	0.106066	68.5453	1.19743		80			11.0903	1.43438	4.11133	1.31915	1.0085	1.21127	-0.193667	2.13969		Decrease in exchange	4-10%
2	12	12.805	2	NYVGQLAGQVF	51.4253	0.420019	62.6653	1.35631	72.3845	0.765797	79.8493	0.63327		34.397	0.707187	50.38	1.41534	67.8405	1.10097	77.703	1.25808		70			17.0283	1.12721	12.2853	2.77166	4.544	1.86676	2.14633	1.89135			>10%
3	12	12.13	2	YVGQLAGQVF	46.4453	0.238215	57.442	0.644563	65.5825	0.314663	72.1373	0.445294		34.632	1.3173	48.5383	1.42451	62.101	0.0169706	72.197	1.24921		60			11.8133	1.55551	8.90367	2.06908	3.4815	0.331633	-0.0596667	1.6945
13	30	11.135	3	VTVKELYKGLNPATLSGC	48.42	0.197099	66.36	0.195192	78.488	0.725492	83.574	0.493501		39.2773	0.34059	61.6927	1.02449	77.033	0.568514	82.882	0.580054		50			9.14267	0.537689	4.66733	1.21968	1.455	1.29401	0.692	1.07356
13	32	11.745	2	VTVKELYKGLNPATLSGCID	40.1123	0.763446	56.9067	0.356797	68.9715	1.55493	75.938	0.52188		33.0157	0.776863	52.2273	1.00658	67.174	1.25582	75.6037	0.400451		40			7.09667	1.54031	4.67933	1.36338	1.7975	2.81075	0.334333	0.922332
18	32	11.37	2	LYKGLNPATLSGCID	35.601	0.642066	49.225	0.224626	61.678	0.335169	67.246	0.646508		33.9247	0.249963	48.033	1.04048	61.045	0.804688	67.5337	1.2425		30			1.67633	0.892029	1.192	1.26511	0.633	1.13986	-0.287667	1.88901		Highlighted peptides also cross thresholds of change >0.4 Da and p-value <0.01
31	35	11.97	1	IDIIV	0.817333	0.393769	1.07	0.287251	1.402	0.14425	2.31233	0.10982		0.902667	0.242135	1.468	0.362497	1.22	0.219203	2.58633	0.309484		20			-0.0853333	0.635904	-0.398	0.649748	0.182	0.363453	-0.274	0.419304
32	36	11.975	1	DIIVI	0.981333	0.325014	1.44	0.514499	1.818	1.0847	2.977	0.731916		0.566333	0.128769	1.27267	0.0605007	1.683	0.0141421	2.20033	0.67012		10			0.415	0.453783	0.167333	0.574999	0.135	1.09884	0.776667	1.40204
33	43	9.62	2	IIVIRQPNGSL	14.739	0.203472	27.0787	0.563566	38.564	0.571342	39.9267	0.413831		14.2803	0.25318	25.7857	0.601768	39.4235	0.245366	40.0363	0.680992					0.458667	0.456653	1.293	1.16533	-0.8595	0.816708	-0.109667	1.09482
33	52	11.31	4	IIVIRQPNGSLQCSPFHVRF	5.71267	0.34448	11.103	0.248701	18.301	0.237588	21.4403	0.81618		5.514	0.213642	10.1623	0.160612	18.4735	0.415072	21.395	0.941644					0.198667	0.558122	0.940667	0.409313	-0.1725	0.65266	0.0453333	1.75782
33	55	10.695	5	IIVIRQPNGSLQCSPFHVRFGKM	10.8073	0.473113	16.0473	0.7745	23.273	0.241831	25.857	0.470217		10.0537	0.296635	15.552	0.130369	23.1465	0.0346482	25.8193	0.670072					0.753667	0.769748	0.495333	0.904869	0.1265	0.276479	0.0376667	1.14029		All highlighted cells represent peptides that are mapped on the lipin model
33	58	11.595	4	IIVIRQPNGSLQCSPFHVRFGKMGVL	16.164	0.582058	21.4793	0.545533	26.95	0.103238	28.455	0.611002		15.5573	0.295781	20.9957	0.121167	26.381	0.360624	28.4707	0.579394					0.606667	0.877838	0.483667	0.6667	0.569	0.463862	-0.0156667	1.1904
34	43	8.585	2	IVIRQPNGSL	17.9517	0.398889	31.9477	0.81338	47.076	1.60796	47.3773	0.266095		16.2743	0.256391	30.181	0.815064	46.306	0.00989949	46.812	1.39185					1.67733	0.65528	1.76667	1.62844	0.77	1.61786	0.565333	1.65795
34	55	10.41	5	IVIRQPNGSLQCSPFHVRFGKM	12.7907	0.140472	18.9553	0.691089	25.7935	0.115258	27.4507	0.715935		11.6893	0.51951	17.7293	0.214038	26.3345	0.119501	28.1103	0.0540494					1.10133	0.659982	1.226	0.905127	-0.541	0.234759	-0.659667	0.769984
34	58	11.28	5	IVIRQPNGSLQCSPFHVRFGKMGVL	17.4357	0.438229	23.0563	0.81771	29.2945	0.678115	30.8837	0.823408		17.053	0.139129	22.4623	0.249127	29.207	0.13435	31.1	0.91299					0.382667	0.577358	0.594	1.06684	0.0875	0.812466	-0.216333	1.7364
36	52	10.68	4	IRQPNGSLQCSPFHVRF	7.42	0.676566	13.6827	0.598582	22.162	0.159806	25.9643	0.614651		6.09133	0.572081	12.7507	0.552055	21.6975	0.358503	25.7643	1.36267					1.32867	1.24865	0.932	1.15064	0.4645	0.518309	0.2	1.97732
36	58	11.14	4	IRQPNGSLQCSPFHVRFGKMGVL	19.0227	0.441567	25.1597	0.618227	30.873	0.2885	32.467	0.470501		18.5153	0.598586	24.256	0.161787	31.025	0.707107	32.8073	0.573711					0.507333	1.04015	0.903667	0.780014	-0.152	0.995606	-0.340333	1.04421
44	58	11.26	3	QCSPFHVRFGKMGVL	26.0767	0.50004	30.8527	0.365519	33.2455	0.600334	35.1843	0.326623		25.0013	0.658984	30.5633	0.370484	33.2185	0.252437	35.4277	0.56689					1.07533	1.15902	0.289333	0.736003	0.027	0.852771	-0.243333	0.893513
56	66	5.425	3	GVLRSREKVVD	34.8637	1.5296	43.4807	0.446415	49.283	0.644881	54.593	0.0958488		34.217	0.885621	43.6487	0.112024	47.8095	0.972272	53.838	1.34433					0.646667	2.41522	-0.168	0.558439	1.4735	1.61715	0.755	1.44018
59	66	3.9	2	RSREKVVD	21.9927	1.46416	30.843	0.89095	38.6645	1.13066	45.8063	1.09668		22.117	0.595576	30.125	0.708522	36.8575	0.292035	45.297	1.52542					-0.124333	2.05974	0.718	1.59947	1.807	1.4227	0.509333	2.6221
67	73	7.285	1	IEINGES	22.9473	1.21896	32.281	0.230723	40.829	0.53033	48.1817	0.628963		22.155	0.263956	32.407	0.665784	40.3485	0.113844	47.5107	0.340077					0.792333	1.48292	-0.126	0.896507	0.4805	0.644174	0.671	0.96904
67	76	11.8	1	IEINGESVDL	24.098	0.996654	29.9813	1.10871	42.7385	0.432042	52.3727	0.830939		22.955	0.503	31.4177	0.764597	41.5735	0.286378	52.8313	1.22637					1.143	1.49965	-1.43633	1.8733	1.165	0.71842	-0.458667	2.0573
74	87	10.5	3	VDLHMKLGDNGEAF	4.38633	0.0580718	9.46333	0.871106	14.456	0.328098	20.7957	0.414025		6.38267	1.31393	10.0943	0.444977	17.367	0.0141421	21.139	0.715618					-1.99633	1.372	-0.631	1.31608	-2.911	0.34224	-0.343333	1.12964
77	86	5.815	2	HMKLGDNGEA	10.4667	0.794318	15.243	1.10951	20.458	1.35482	26.78	0.933205		10.562	0.909626	15.5367	1.38798	19.716	1.67726	26.0183	1.26362					-0.0953333	1.70394	-0.293667	2.49749	0.742	3.03207	0.761667	2.19682
77	88	10.905	3	HMKLGDNGEAFF	4.49233	0.772601	7.78833	1.11242	11.1455	0.0855599	16.0427	0.238517		3.70933	0.273193	7.479	1.46537	11.245	0.0240416	15.8423	0.147018					0.783	1.04579	0.309333	2.57779	-0.0995	0.109602	0.200333	0.385535
88	95	6.045	1	FVQETDND	49.2787	0.170986	56.9033	1.04689	62.808	0.657609	65.15	0.278677		47.8183	1.30813	56.1627	1.45661	61.15	1.76777	63.4457	0.659655					1.46033	1.47911	0.740667	2.5035	1.658	2.42538	1.70433	0.938332
88	96	5.865	1	FVQETDNDQ	53.2717	1.02291	59.3453	0.789601	62.1845	0.849235	67.3717	0.755736		51.5667	1.51302	58.4193	0.686196	63.336	1.01116	65.802	0.550003					1.705	2.53593	0.926	1.4758	-1.1515	1.8604	1.56967	1.30574
88	102	12.39	2	FVQETDNDQEIIPMY	39.874	1.3132	48.9573	1.33495	51.8335	0.942573	52.5183	0.811533		38.708	0.986908	48.695	0.0850823	51.3345	0.539522	52.7347	0.468233					1.166	2.30011	0.262333	1.42003	0.499	1.4821	-0.216333	1.27977
88	103	14.035	3	FVQETDNDQEIIPMYL	42.1767	1.14103	50.1963	0.739231	53.142	0.528916	53.6243	1.00437		40.1243	0.966748	50.1757	0.672469	52.7335	0.49851	53.525	0.465082					2.05233	2.10778	0.0206667	1.4117	0.4085	1.02743	0.0993333	1.46945
89	102	11.9	2	VQETDNDQEIIPMY	41.4283	0.939894	49.5197	1.57258	51.071	0.164049	50.062	0.290088		39.6497	1.13885	49.0777	0.724474	50.7995	1.47149	50.7287	0.494478					1.77867	2.07874	0.442	2.29706	0.2715	1.63554	-0.666667	0.784566
96	102	11.935	1	QEIIPMY	58.3627	0.548055	70.277	0.844277	71.737	0.147078	71.1367	0.734113		55.3187	0.120126	70.6793	0.540095	70.5615	0.0615183	71.0273	0.911543					3.044	0.668181	-0.402333	1.38437	1.1755	0.208597	0.109333	1.64566
96	103	13.985	2	QEIIPMYL	59.8827	0.327115	75.4253	0.762897	78.692	0.636396	77.578	0.709589		56.5477	0.662221	75.0783	0.344964	76.2915	1.22966	77.885	1.43141					3.335	0.989336	0.347	1.10786	2.4005	1.86605	-0.307	2.141
97	102	12.025	1	EIIPMY	49.7093	0.920866	60.651	0.791974	60.348	0.079196	60.526	1.05569		48.851	1.21235	60.6003	0.172018	62.0475	1.19006	62.3707	0.810379					0.858333	2.13322	0.0506667	0.963993	-1.6995	1.26926	-1.84467	1.86607
97	103	14.125	2	EIIPMYL	46.9273	1.54815	59.6907	1.54762	62.1905	1.36967	62.3587	0.946731		46.472	1.00058	58.258	0.453388	60.6275	0.0997021	61.5953	1.28767					0.455333	2.54874	1.43267	2.00101	1.563	1.46937	0.763333	2.2344
103	109	10.685	1	LATSPIL	86.4173	0.956848	87.4797	0.622523	89.02	0.376181	88.7897	0.754057		84.269	0.961468	87.467	0.482005	88.771	0.486489	89.2033	0.867388					2.14833	1.91832	0.0126667	1.10453	0.249	0.86267	-0.413667	1.62144
110	120	8.475	2	SEGAARMESQL	75.6797	1.49227	74.987	0.498626	73.8565	1.74868	73.7317	0.638455		74.7763	1.34642	74.6037	1.17243	77.1465	0.255266	77.4187	0.891579					0.903333	2.83869	0.383333	1.67106	-3.29	2.00394	-3.687	1.53003
198	217	10.875	3	SRTLPNDVPPFQDDIPKENF	59.2353	1.0289	63.8697	0.636602	64.8675	0.211425	64.3233	0.790072		57.3483	1.20365	63.7103	0.711333	64.8835	0.0685894	64.6263	0.438783					1.887	2.23255	0.159333	1.34793	-0.016	0.280014	-0.303	1.22886
257	270	6.175	2	VSKSADRLTPKNNL	62.425	1.32387	63.875	0.521463	64.6825	0.95813	64.348	0.757503		62.0023	0.922701	63.69	0.546967	63.1945	1.63695	62.8323	0.464106					0.422667	2.24657	0.185	1.06843	1.488	2.59508	1.51567	1.22161
257	272	7.59	3	VSKSADRLTPKNNLEM	58.4353	0.286451	60.2457	0.0430039	60.4115	1.5917	60.3823	0.69133		56.7333	1.37477	60.182	0.48711	60.2825	1.0444	59.7747	0.591035					1.702	1.66122	0.0636667	0.530114	0.129	2.63609	0.607667	1.28237
271	275	14.67	1	EMLWL	40.1247	1.27799	61.5897	0.711383	72.3855	0.420729	77.1057	0.932296		41.803	1.58826	63.2773	0.576105	71.9875	3.38492	76.44	1.04896					-1.67833	2.86625	-1.68767	1.28749	0.398	3.80565	0.665667	1.98126
276	308	8.035	5	WGELPQAAKSSSPHKMKESSPLGSRKTPDKMNF	33.5537	0.533125	35.8887	0.432631	36.4195	1.79676	36.1733	0.943602		32.1387	1.81025	35.5213	1.01858	36.4285	0.226981	36.2777	0.552037					1.415	2.34337	0.367333	1.45121	-0.009	2.02374	-0.104333	1.49564
309	318	4.46	2	QAIHSESSDT	52.3257	1.48815	53.407	0.602963	54.2215	0.699329	54.5653	0.875129		53.611	0.965929	54.1433	0.68086	52.428	0.192333	54.5127	1.86732					-1.28533	2.45408	-0.736333	1.28382	1.7935	0.891662	0.0526667	2.74245
309	326	8.865	2	QAIHSESSDTFSDQSPTM	51.4653	0.411991	51.028	0.50886	50.9525	1.60443	51.217	0.752576		50.2707	0.992066	50.775	0.567804	52.041	1.05783	51.3683	0.356876					1.19467	1.40406	0.253	1.07666	-1.0885	2.66226	-0.151333	1.10945
309	331	10.555	3	QAIHSESSDTFSDQSPTMARGLL	51.975	0.512337	52.128	0.799345	52.9165	0.00636396	52.5123	0.692732		51.6247	0.718644	51.8997	0.515075	53.306	0.066468	53.1987	0.305225					0.350333	1.23098	0.228333	1.31442	-0.3895	0.072832	-0.686333	0.997957
309	342	9.295	5	QAIHSESSDTFSDQSPTMARGLLIHQSKAQTEMQ	52.9453	0.997197	53.283	0.878631	53.005	0.930553	53.589	0.891242		52.4143	1.46588	52.8137	0.767483	54.056	0.253144	53.7317	0.287559					0.531	2.46307	0.469333	1.64611	-1.051	1.1837	-0.142667	1.1788
319	342	9.04	4	FSDQSPTMARGLLIHQSKAQTEMQ	61.8937	0.873925	62.0423	0.403175	61.878	1.21764	62.0493	0.379163		61.1337	1.122	61.4583	0.688812	62.791	0.0876812	62.337	0.270612					0.76	1.99593	0.584	1.09199	-0.913	1.30532	-0.287667	0.649775
327	342	6.78	4	ARGLLIHQSKAQTEMQ	57.6133	0.363926	58.1767	0.133605	58.6385	1.25511	58.353	0.708396		56.562	1.06363	58.4673	0.237858	57.74	1.32936	56.9693	0.210279					1.05133	1.42755	-0.290667	0.371463	0.8985	2.58448	1.38367	0.918675
330	342	6.865	3	LLIHQSKAQTEMQ	62.6513	1.00782	62.828	1.0809	62.428	2.34194	62.4413	0.982836		60.1623	0.845751	62.5373	0.242539	61.645	0.569928	61.6567	1.02146					2.489	1.85357	0.290667	1.32344	0.783	2.91187	0.784667	2.00429
332	342	4.59	2	IHQSKAQTEMQ	65.1693	1.03245	66.092	0.569279	66.9255	0.532451	66.761	0.564054		65.571	1.14608	66.1887	0.564302	65.815	0.25173	66.635	1.05853					-0.401667	2.17853	-0.0966667	1.13358	1.1105	0.784181	0.126	1.62258
343	349	10.085	1	FVNEEDL	62.3353	0.534384	64.3323	0.980022	63.068	1.25724	64.9727	0.49251		60.0743	1.21306	64.1587	0.973666	65.1565	1.00338	65.4527	0.637229					2.261	1.74744	0.173667	1.95369	-2.0885	2.26062	-0.48	1.12974
350	363	8.38	1	ESLGAAAPPSPVAE	68.318	1.23601	68.471	0.539445	67.015	1.27138	68.296	1.54841		64.478	1.28668	70.5063	0.30697	72.446	2.51447	68.3953	1.18409					3.84	2.52269	-2.03533	0.846415	-5.431	3.78585	-0.0993333	2.7325
350	364	8.45	2	ESLGAAAPPSPVAEE	71.413	0.964379	72.0177	0.436826	71.9385	0.702157	72.055	0.418305		69.3663	1.11169	71.7193	0.54511	72.4665	0.0714178	72.094	0.678876					2.04667	2.07607	0.298333	0.981937	-0.528	0.773575	-0.039	1.09718
364	399	6.025	4	ELKAPYPNTAQSSSKTDSPSRKKDKRSRHLGADGVY	34.8713	1.50932	36.1443	0.430375	36.465	0.0806102	36.3193	0.40858		34.5273	1.53159	36.2933	0.359664	35.012	1.62352	34.934	0.670562					0.344	3.04091	-0.149	0.790039	1.453	1.70413	1.38533	1.07914
365	399	5.755	5	LKAPYPNTAQSSSKTDSPSRKKDKRSRHLGADGVY	31.476	1.21687	33.1493	0.368181	33.1855	0.393858	32.969	0.637887		31.4997	1.50588	32.9157	0.540206	31.835	1.66736	31.824	0.683931					-0.0236667	2.72275	0.233667	0.908387	1.3505	2.06122	1.145	1.32182
365	400	7.03	5	LKAPYPNTAQSSSKTDSPSRKKDKRSRHLGADGVYL	31.3817	0.790798	33.2657	0.550251	32.64	0.762261	32.4183	1.13509		31.3127	1.48871	33.1233	0.468769	31.376	1.31805	30.895	0.610432					0.069	2.27951	0.142333	1.01902	1.264	2.08031	1.52333	1.74552
400	411	11.225	2	LDDLTDMDPEVA	50.572	2.10487	54.7573	1.26791	56.1625	0.546594	55.4453	0.402979		48.8177	0.873831	54.6127	0.892155	56.072	0.888126	56.254	0.44696					1.75433	2.9787	0.144667	2.16007	0.0905	1.43472	-0.808667	0.849939
400	412	11.215	2	LDDLTDMDPEVAA	50.0587	0.674144	54.5407	0.697841	56.2075	0.357089	56.2783	0.824857		47.3897	1.0104	53.6873	0.115041	56.1415	0.152028	57.115	1.21288					2.669	1.68454	0.853333	0.812882	0.066	0.509117	-0.836667	2.03774
401	412	10.71	1	DDLTDMDPEVAA	56.8107	1.03377	61.668	1.41248	61.5695	1.37391	61.563	0.678005		54.467	0.784959	61.705	0.267535	63.649	0.738219	62.0657	0.412971					2.34367	1.81873	-0.037	1.68001	-2.0795	2.11213	-0.502667	1.09098
403	412	9.275	1	LTDMDPEVAA	54.9883	0.592204	61.1563	1.29733	61.1875	0.900147	62.005	1.015		52.9267	0.52269	61.1987	0.572742	62.285	0.346482	62.5977	1.26867					2.06167	1.11489	-0.0423333	1.87007	-1.0975	1.24663	-0.592667	2.28367
404	412	8.265	1	TDMDPEVAA	59.4377	0.409385	66.9163	0.663254	66.5995	1.47573	67.2323	1.5142		56.8283	1.47657	66.558	1.35144	66.6425	0.0756604	67.061	1.42449					2.60933	1.88595	0.358333	2.0147	-0.043	1.55139	0.171333	2.93869
414	466	10.365	4	YFPKNGDPGGLPKQASDNGARSANQSPQSVGGSGIDSGVESTSDSLRDLPSIA	59.078	0.56861	59.648	1.32018	60.968	0.264458	61.2073	0.827989		57.7997	0.532177	59.261	0.879882	61.233	0.596798	61.5173	0.233147					1.27833	1.10079	0.387	2.20006	-0.265	0.861256	-0.31	1.06114
467	475	11.015	1	ISLCGGLSD	31.278	0.906696	40.3677	0.4895	47.0895	0.755897	50.8693	0.4249		29.4273	0.422697	39.0043	0.527641	45.9865	1.05005	50.0663	0.45661					1.85067	1.32939	1.36333	1.01714	1.103	1.80595	0.803	0.88151
467	484	10.215	3	ISLCGGLSDHREITKDAF	20.348	0.76768	31.3887	0.952139	35.134	0.0183848	39.0423	0.133005		18.2977	0.598478	30.8493	0.249171	35.4585	0.622961	39.2777	0.201456					2.05033	1.36616	0.539333	1.20131	-0.3245	0.641346	-0.235333	0.334461
467	485	11.145	4	ISLCGGLSDHREITKDAFL	17.301	0.917106	27.9057	0.983139	34.2395	0.147785	38.137	0.497325		15.8277	0.691733	27.2287	0.390976	34.0495	0.526795	38.629	0.591117					1.47333	1.60884	0.677	1.37412	0.19	0.67458	-0.492	1.08844
470	484	8.205	3	CGGLSDHREITKDAF	23.4427	0.505905	37.306	0.223383	40.3475	1.99899	43.654	0.339358		21.029	1.02923	36.4957	0.80085	40.05	0.763675	43.4753	0.240712					2.41367	1.53513	0.810333	1.02423	0.2975	2.76267	0.178667	0.58007
476	484	6.625	3	HREITKDAF	29.3947	0.883935	47.73	0.192873	54.518	1.52028	60.2433	1.09828		25.18	0.962405	47.2283	0.425399	51.712	1.29966	58.1647	0.649727					4.21467	1.84634	0.501667	0.618272	2.806	2.81994	2.07867	1.748
476	485	8.56	3	HREITKDAFL	22.947	1.14334	38.8823	0.473663	49.093	1.19642	56.307	0.379957		19.341	0.968564	37.0997	0.871221	48.6045	1.58745	56.6573	1.21138					3.606	2.1119	1.78267	1.34488	0.4885	2.78388	-0.350333	1.59134
485	490	5.49	1	LEQAVS	2.39167	0.542377	4.58867	1.55493	18.9955	0.564978	56.7367	0.980394		2.94867	0.694902	5.16133	1.65468	19.4405	0.458912	54.074	1.29873					-0.557	1.23728	-0.572667	3.20961	-0.445	1.02389	2.66267	2.27912
485	494	10.575	1	LEQAVSYQQF	6.37967	0.227359	20.1203	1.53939	35.2245	0.49851	56.2863	1.10704		4.38167	0.310001	18.5357	1.17352	34.9895	1.10238	54.8897	0.49411					1.998	0.53736	1.58467	2.71291	0.235	1.60089	1.39667	1.60115
485	506	12.47	3	LEQAVSYQQFADNPAIIDDPNL	3.68267	0.255627	10.5633	0.291769	22.5	0.193747	33.7213	0.448721		3.27467	0.185133	10.0797	0.229666	21.3895	0.208597	33.325	0.403082					0.408	0.440761	0.483667	0.521435	1.1105	0.402344	0.396333	0.851803
486	506	12.25	2	EQAVSYQQFADNPAIIDDPNL	4.071	0.229698	10.9967	0.301301	22.979	0.220617	32.05	0.348775		3.69767	0.233041	10.6343	0.297551	21.83	0.189505	31.919	0.360466					0.373333	0.462739	0.362333	0.598852	1.149	0.410122	0.131	0.709241
488	506	12.26	2	AVSYQQFADNPAIIDDPNL	4.402	0.332239	12.033	0.326992	24.6475	0.573464	32.2607	0.501831		3.67233	0.241301	11.3807	0.419058	23.576	0.36911	32.1377	0.380211					0.729667	0.573541	0.652333	0.74605	1.0715	0.942573	0.123	0.882042
489	506	12.32	2	VSYQQFADNPAIIDDPNL	5.14867	0.798093	13.4867	1.84672	25.43	0.922067	30.7523	0.093222		5.26267	0.11102	12.0477	0.186993	24.245	0.164049	30.2903	0.613847					-0.114	0.909112	1.439	2.03371	1.185	1.08612	0.462	0.707069
491	506	11.845	2	YQQFADNPAIIDDPNL	1.898	0.317851	4.20633	0.598734	13.9055	0.137886	19.121	0.646582		1.68567	0.0655159	3.91533	0.42662	13.27	0.26163	18.9637	0.0977258					0.212333	0.383366	0.291	1.02535	0.6355	0.399515	0.157333	0.744308
495	506	10.605	2	ADNPAIIDDPNL	2.17367	0.222913	4.79367	0.0687338	15.656	0.352139	20.807	0.539169		1.98767	0.162927	4.179	0.413283	15.1155	0.204354	20.5373	0.202429					0.186	0.385841	0.614667	0.482017	0.5405	0.556493	0.269667	0.741597
507	524	11.905	2	VVKVGNKYYNWTTAAPLL	6.87033	0.233147	10.6497	0.319369	17.7815	0.224153	28.1673	0.443572		6.57433	0.240136	10.32	0.0664605	17.2315	0.297692	28.0247	0.363926					0.296	0.473283	0.329667	0.385829	0.55	0.521845	0.142667	0.807499
507	525	12.88	3	VVKVGNKYYNWTTAAPLLL	6.158	0.343376	9.83933	0.359319	15.9655	0.212839	25.25	0.522954		5.99	0.111261	9.548	0.0610246	15.352	0.272943	24.9977	0.454282					0.168	0.454637	0.291333	0.420344	0.6135	0.485782	0.252333	0.977236
525	529	7.635	1	LAMQA	2.22033	0.147093	1.85933	0.0827184	2.4055	0.526795	4.322	0.261082		2.31133	0.537763	2.10333	0.296756	2.324	0.33234	4.19567	0.87558					-0.091	0.684856	-0.244	0.379475	0.0815	0.859135	0.126333	1.13666
528	540	6.935	2	QAFQKPLPKATVE	30.8963	0.75478	53.2717	0.652989	69.916	0.885298	77.3717	0.353582		29.2263	0.66907	52.155	1.01025	68.182	0.0905097	75.61	0.40871					1.67	1.42385	1.11667	1.66324	1.734	0.975807	1.76167	0.762292
530	540	6.54	2	FQKPLPKATVE	34.5453	1.03914	55.8973	0.63889	76.281	0.87257	84.3987	0.165316		32.336	0.470076	55.0077	0.902021	73.875	1.33502	82.923	0.463054					2.20933	1.50921	0.889667	1.54091	2.406	2.20759	1.47567	0.62837
530	541	6.465	3	FQKPLPKATVES	30.7477	0.227056	56.389	0.595674	76.863	1.96434	84.2143	0.466482		28.7083	0.274848	54.3427	1.56048	75.501	1.66453	83.2593	0.427066					2.03933	0.501904	2.04633	2.15615	1.362	3.62887	0.955	0.893548
530	554	8.745	5	FQKPLPKATVESIMRDKMPKKGGRW	26.2473	0.66676	44.5153	1.47558	61.143	1.37886	63.9573	1.11583		24.758	0.872968	43.0603	1.05007	61.1865	0.482954	64.094	0.230688					1.48933	1.53973	1.455	2.52565	-0.0435	1.86181	-0.136667	1.34651
541	554	6.55	3	SIMRDKMPKKGGRW	32.1233	0.815675	45.005	0.859199	52.8545	1.08965	53.1283	1.43686		30.8453	0.984279	44.9767	0.19104	50.901	0.931967	50.9247	0.106969					1.278	1.79995	0.0283333	1.05024	1.9535	2.02162	2.20367	1.54382
544	554	4.61	3	RDKMPKKGGRW	45.524	1.48847	54.1017	0.659595	58.594	0.401637	58.0103	0.652878		46.015	1.01212	54.1483	0.675812	55.532	0.411536	58.3743	1.55624					-0.491	2.50059	-0.0466667	1.33541	3.062	0.813173	-0.364	2.20912
544	555	7.745	4	RDKMPKKGGRWW	43.8157	0.174575	47.634	1.66203	49.73	1.3435	50.8683	0.828426		39.0687	0.358644	46.9013	1.37551	49.9605	1.51109	49.4977	1.12511					4.747	0.533218	0.732667	3.03754	-0.2305	2.85459	1.37067	1.95353
555	564	10.47	3	WFSWRGRNAT	57.0447	0.163586	57.57	1.19038	58.433	0.309713	59.1507	0.385682		54.239	1.13756	57.0927	1.10241	59.4235	0.870448	59.9237	0.328317					2.80567	1.30115	0.477333	2.29279	-0.9905	1.18016	-0.773	0.713999
555	575	10.04	4	WFSWRGRNATIKEESKPEQCL	45.791	0.807816	45.1603	0.93074	46.09	0.00565685	46.843	1.16098		43.8487	1.52325	45.8817	0.798212	47.412	0.318198	47.2237	0.860867					1.94233	2.33106	-0.721333	1.72895	-1.322	0.323855	-0.380667	2.02185
565	591	8.28	4	IKEESKPEQCLTGKGHNTGEQPAQLGL	51.0327	0.35715	51.759	0.616368	51.4855	2.24506	51.157	1.26004		51.1933	0.702429	50.5947	1.06647	51.1955	0.791252	50.9027	0.416961					-0.160667	1.05958	1.16433	1.68284	0.29	3.03632	0.254333	1.677
568	591	8.665	4	ESKPEQCLTGKGHNTGEQPAQLGL	55.9363	0.564497	56.161	0.179209	55.403	1.57543	55.4633	0.60374		56.472	0.608367	55.181	0.435039	56.2285	0.420729	55.5593	0.139001					-0.535667	1.17286	0.98	0.614248	-0.8255	1.99616	-0.096	0.742741
576	589	5.935	2	TGKGHNTGEQPAQL	51.298	1.14218	52.505	0.995283	52.39	0.22486	52.484	0.596063		51.504	0.702155	52.1573	0.207307	51.551	1.24875	52.1677	1.49999					-0.206	1.84433	0.347667	1.20259	0.839	1.47361	0.316333	2.09605
592	619	6.125	4	ATRIKHESSSSDEEHAAAKPSGSSHLSL	32.3633	0.942371	34.6787	0.415018	35.156	1.08753	34.9957	0.493		33.2227	1.13086	34.8207	0.923438	33.1885	1.24663	33.395	0.849511					-0.859333	2.07323	-0.142	1.33846	1.9675	2.33416	1.60067	1.34251
620	631	8.1	3	LSNVSYKKTLRL	27.7953	0.204101	35.2993	0.447048	43.8405	1.61574	52.252	0.536626		25.46	1.08325	35.2847	0.603835	43.359	0.444063	51.7733	0.347247					2.33533	1.28735	0.0146667	1.05088	0.4815	2.0598	0.478667	0.883872
620	631	8.07	4	LSNVSYKKTLRL	27.4557	0.390002	35.3903	0.787142	44.085	1.46088	52.934	0.691025		25.954	0.887727	35.401	0.995405	43.2775	0.695086	52.274	0.424283					1.50167	1.27773	-0.0106667	1.78255	0.8075	2.15597	0.66	1.11531
620	636	9.04	3	LSNVSYKKTLRLTSEQL	23.8913	0.116663	29.572	1.13664	37.5345	1.23249	47.6987	0.435539		22.574	0.995151	28.8443	0.167482	37.162	1.055	46.604	0.293655					1.31733	1.11181	0.727667	1.30413	0.3725	2.28749	1.09467	0.729194
620	647	8.885	4	LSNVSYKKTLRLTSEQLKSLKLKNGPND	16.2977	0.622197	22.8007	1.02662	32.6545	1.09389	46.4253	1.07803		14.6873	0.93246	22.3813	0.588393	32.43	0.241831	45.8097	0.667347					1.61033	1.55466	0.419333	1.61502	0.2245	1.33572	0.615667	1.74537
620	650	10.04	5	LSNVSYKKTLRLTSEQLKSLKLKNGPNDVVF	13.7173	0.742181	19.2593	0.92631	27.407	0.0961665	39.8693	0.287001		12.832	0.686882	18.8247	0.109002	27.5025	0.389616	39.2597	0.405364					0.885333	1.42906	0.434667	1.03531	-0.0955	0.485782	0.609667	0.692365
632	650	9.73	4	TSEQLKSLKLKNGPNDVVF	5.75367	0.496735	11.6827	0.113778	18.41	0.0579828	28.5457	0.141302		4.897	0.304882	11.2817	0.308638	17.7295	0.140714	27.6657	0.202485					0.856667	0.801617	0.401	0.422415	0.6805	0.198697	0.88	0.343788
637	650	8.82	4	KSLKLKNGPNDVVF	6.36233	0.76486	11.402	0.91434	15.456	1.25724	22.8127	0.906874		5.74667	0.750924	9.95133	0.284767	15.485	0.633568	22.248	0.198411					0.615667	1.51578	1.45067	1.19911	-0.029	1.8908	0.564667	1.10529
639	650	9.745	3	LKLKNGPNDVVF	5.49967	0.413649	6.23933	0.389336	10.6795	0.0813173	18.7317	0.75842		5.137	0.233733	7.78833	0.32962	11.505	0.362039	18.206	1.16387					0.362667	0.647382	-1.549	0.718956	-0.8255	0.443356	0.525667	1.92229
651	662	7.465	2	SVTTQYQGTCRC	51.6257	0.429671	65.9103	0.794305	76.471	1.86959	77.5167	0.254946		45.742	1.01219	64.5293	0.823974	74.902	1.91485	76.4937	1.29689					5.88367	1.44186	1.381	1.61828	1.569	3.78444	1.023	1.55183
651	668	11.195	2	SVTTQYQGTCRCEGTIYL	31.377	0.668575	37.8313	0.928367	44.5915	0.221324	46.9553	0.624646		26.838	0.656135	36.5093	0.452993	44.305	0.0608112	45.2323	0.523492					4.539	1.32471	1.322	1.38136	0.2865	0.282136	1.723	1.14814
669	678	12.195	2	WNWDDKVIIS	2.17667	0.786759	2.433	0.712158	6.214	0.810344	9.94	0.353925		2.30633	0.415968	3.11367	0.844413	5.2485	1.45735	9.81	0.899028					-0.129667	1.20273	-0.680667	1.55657	0.9655	2.26769	0.13	1.25295
669	685	13.655	2	WNWDDKVIISDIDGTIT	23.1083	1.44166	30.0513	1.2082	34.503	0.0410122	37.7273	1.11059		21.6733	0.598074	31.1203	0.566712	33.32	0.44972	35.4357	0.143123					1.435	2.03973	-1.069	1.77491	1.183	0.490732	2.29167	1.25372
669	700	13.75	5	WNWDDKVIISDIDGTITRSDTLGHILPTLGKD	38.409	1.03164	45.1097	1.10315	49.8915	0.0148492	51.433	0.678102		35.5817	0.0916642	44.747	0.217759	48.101	0.257387	51.1957	0.188081					2.82733	1.12331	0.362667	1.32091	1.7905	0.272236	0.237333	0.866183
669	709	13.77	5	WNWDDKVIISDIDGTITRSDTLGHILPTLGKDWTHQGIAKL	35.5813	0.747027	44.6463	1.22447	51.2405	0.501339	53.4937	0.784587		32.8267	0.273149	44.0537	0.522975	48.997	0.0707107	53.1927	0.3602					2.75467	1.02018	0.592667	1.74745	2.2435	0.572049	0.301	1.14479
680	685	7.015	1	IDGTIT	40.4087	1.08605	57.1177	0.384321	59.0755	1.34845	59.549	0.352898		26.3663	1.13623	48.9413	1.28744	56.597	1.19784	58.303	0.345435					14.0423	2.22227	8.17633	1.67176	2.4785	2.54629	1.246	0.698333
680	700	10.53	4	IDGTITRSDTLGHILPTLGKD	47.452	0.201666	52.1123	1.03529	52.984	0.145664	53.5993	0.574758		43.596	0.428809	51.1443	0.681692	54.031	0.722663	54.0017	0.136617					3.856	0.630474	0.968	1.71698	-1.047	0.868327	-0.402333	0.711375
680	709	11.555	4	IDGTITRSDTLGHILPTLGKDWTHQGIAKL	35.593	0.915504	43.7993	1.18351	48.3745	0.249609	50.251	0.3797		33.256	0.805402	42.4773	0.600908	48.3445	0.680944	50.432	0.0990152					2.337	1.72091	1.322	1.78441	0.03	0.930553	-0.181	0.478715
686	709	11.025	4	RSDTLGHILPTLGKDWTHQGIAKL	35.406	0.682797	42.834	1.41427	47.785	0.0848528	50.917	0.594425		31.963	0.023388	41.2813	1.24327	48.729	0.162635	51.5193	0.838913					3.443	0.706185	1.55267	2.65755	-0.944	0.247487	-0.602333	1.43334
701	709	8.385	2	WTHQGIAKL	18.427	0.237375	34.4933	0.869607	48.0905	1.21976	55.7877	0.292654		15.2393	0.422797	32.206	1.38315	46.7755	0.30052	55.42	0.354061					3.18767	0.660172	2.28733	2.25276	1.315	1.52028	0.367667	0.646715
710	720	7.185	3	YHKVSQNGYKF	3.28933	0.330365	6.209	0.714299	11.281	0.227688	25.0447	0.448536		3.50967	0.732369	5.68867	0.739063	11.524	1.12571	23.6257	1.06966					-0.220333	1.06273	0.520333	1.45336	-0.243	1.3534	1.419	1.51819
710	721	8.815	3	YHKVSQNGYKFL	1.674	0.117017	4.08833	1.17465	8.4835	0.533866	16.9007	0.111182		2.45167	0.664549	4.05533	1.64107	8.6965	0.965201	18.083	1.27105					-0.777667	0.781566	0.033	2.81572	-0.213	1.49907	-1.18233	1.38223
710	723	10.025	2	YHKVSQNGYKFLYC	1.82033	0.019218	2.788	0.487249	6.7025	0.50841	13.9133	0.751775		2.044	0.273754	3.423	0.11895	7.3045	1.15471	14.1743	1.1418					-0.223667	0.292972	-0.635	0.606199	-0.602	1.66312	-0.261	1.89357
721	725	7.945	1	LYCSA	27.069	0.340686	32.0067	0.466036	42.9205	0.672459	52.1863	0.902664		25.8267	0.854106	31.314	0.41539	44.0915	0.0233345	51.753	0.44279					1.24233	1.19479	0.692667	0.881426	-1.171	0.695793	0.433333	1.34545
724	730	7.035	2	SARAIGM	53.0223	0.735959	71.801	1.1166	77.395	0.0919239	81.3563	0.842868		49.0243	0.465803	71.1777	1.20783	75.7905	0.774282	81.2607	0.143005					3.998	1.20176	0.623333	2.32442	1.6045	0.866206	0.0956667	0.985873
724	732	6.74	2	SARAIGMAD	47.7387	0.584538	61.7447	1.54484	67.782	0.86267	67.1777	1.45898		41.3327	0.623939	59.2237	0.926685	61.9245	0.987828	66.958	0.960048					6.406	1.20848	2.521	2.47152	5.8575	1.8505	0.219667	2.41903
726	760	13.19	4	RAIGMADMTRGYLHWVNERGTVLPQGPLLLSPSSL	36.233	1.44104	48.4597	1.55563	58.687	0.0268701	60.6087	0.751286		33.021	0.731353	47.897	1.16283	56.7715	0.335876	61.263	0.279791					3.212	2.17239	0.562667	2.71846	1.9155	0.362746	-0.654333	1.03108
730	738	10.355	2	MADMTRGYL	56.0013	0.242879	58.0227	1.43727	60.437	1.56553	63.8917	1.62067		51.247	0.383853	57.3657	0.956384	61.0605	0.979343	61.5427	0.201604					4.75433	0.626732	0.657	2.39366	-0.6235	2.54488	2.349	1.82228
731	743	10.925	2	ADMTRGYLHWVNE	44.1387	0.880804	53.262	0.702729	56.4625	0.767211	57.965	0.481449		39.9267	0.416146	51.3687	0.958437	55.9025	0.540937	57.4417	0.939072					4.212	1.29695	1.89333	1.66117	0.56	1.30815	0.523333	1.42052
731	754	12.23	3	ADMTRGYLHWVNERGTVLPQGPLL	35.0613	1.25884	45.979	1.05074	54.6785	0.231224	56.77	0.446803		32.0147	0.721713	44.537	0.368118	52.9395	1.21127	56.8093	0.437008					3.04667	1.98055	1.442	1.41886	1.739	1.4425	-0.0393333	0.883811
731	760	12.935	4	ADMTRGYLHWVNERGTVLPQGPLLLSPSSL	32.625	1.33999	45.4203	1.2132	55.2365	0.115258	58.123	0.822812		29.9567	0.523234	44.1343	0.370697	53.602	0.941866	58.269	0.27282					2.66833	1.86322	1.286	1.5839	1.6345	1.05712	-0.146	1.09563
733	754	11.645	4	MTRGYLHWVNERGTVLPQGPLL	29.797	1.38929	40.1373	1.14879	48.1	0.568514	49.59	0.656132		26.8997	1.01428	38.9937	0.162053	47.7625	0.697914	50.0113	0.58815					2.89733	2.40357	1.14367	1.31085	0.3375	1.26643	-0.421333	1.24428
733	760	12.455	4	MTRGYLHWVNERGTVLPQGPLLLSPSSL	27.6243	1.66805	39.1897	0.942854	50.3575	1.44745	52.9353	1.20617		24.8517	0.876181	38.7427	0.212524	47.901	1.52028	53.1653	0.709635					2.77267	2.54423	0.447	1.15538	2.4565	2.96773	-0.23	1.9158
734	754	11.535	3	TRGYLHWVNERGTVLPQGPLL	29.1883	1.32962	39.1953	1.30694	46.448	1.00975	48.8643	1.09934		26.6087	1.13474	38.5207	0.56493	46.9435	0.543765	49.06	0.444226					2.57967	2.46436	0.674667	1.87187	-0.4955	1.55351	-0.195667	1.54356
734	760	12.39	4	TRGYLHWVNERGTVLPQGPLLLSPSSL	27.266	1.25015	39.504	1.23842	49.2725	1.49836	52.8577	0.764043		25.136	0.742913	38.681	0.288605	48.0175	0.78701	53.1137	0.792193					2.13	1.99306	0.823	1.52702	1.255	2.28537	-0.256	1.55624
739	754	11.215	3	HWVNERGTVLPQGPLL	28.502	1.07193	39.1333	0.952322	49.759	0.893783	51.9857	0.47312		26.097	0.641561	38.1543	0.109024	49.3325	0.647003	52.162	0.438165					2.405	1.71349	0.979	1.06135	0.4265	1.54079	-0.176333	0.911285
739	760	12.425	3	HWVNERGTVLPQGPLLLSPSSL	25.8627	1.24768	39.5447	1.31631	52.039	0.832972	55.4963	0.900758		24.1587	0.815925	38.9107	0.294731	51.0355	0.505581	55.885	0.529513					1.704	2.0636	0.634	1.61104	1.0035	1.33855	-0.388667	1.43027
744	760	12.73	2	RGTVLPQGPLLLSPSSL	25.5147	0.816378	43.045	0.118114	57.6725	0.123744	62.5977	0.747342		23.001	0.406412	41.9673	0.0839663	57.09	0.199404	63.184	0.180867					2.51367	1.22279	1.07767	0.202081	0.5825	0.323148	-0.586333	0.92821
749	760	12.845	2	PQGPLLLSPSSL	24.094	1.19101	37.7043	0.712363	50.361	1.33926	55.2237	0.999685		23.231	0.776379	36.7457	0.603004	50.031	0.62084	57.0797	1.04524					0.863	1.96739	0.958667	1.31537	0.33	1.9601	-1.856	2.04493
755	760	9.23	1	LSPSSL	48.2607	0.809609	74.343	1.67547	83.7595	1.36118	85.739	1.31619		46.0877	0.700144	72.9483	1.40462	84.5825	0.720542	86.223	0.932372					2.173	1.50975	1.39467	3.08009	-0.823	2.08172	-0.484	2.24856
761	781	8.055	4	FSALHREVIEKKPEKFKVQCL	35.3723	0.757897	43.4903	0.70472	49.405	1.90353	51.8867	0.685316		32.791	1.25295	42.127	0.734811	49.1935	1.01187	51.5463	0.2395					2.58133	2.01084	1.36333	1.43953	0.2115	2.9154	0.340333	0.924816
765	776	4.955	3	HREVIEKKPEKF	57.4687	1.35395	61.9643	0.203817	62.9185	1.49412	62.7943	1.2313		56.3017	0.516126	60.9967	1.46075	62.055	1.50472	62.63	1.1778					1.167	1.87008	0.967667	1.66457	0.8635	2.99884	0.164333	2.40909
765	780	5.805	4	HREVIEKKPEKFKVQC	40.8443	1.22256	52.1223	0.244999	60.0685	1.4432	61.2853	0.0900074		39.2937	0.929654	52.0283	0.750153	59.082	0.91641	60.0157	0.960436					1.55067	2.15222	0.094	0.995152	0.9865	2.35962	1.26967	1.05044
765	781	7.215	4	HREVIEKKPEKFKVQCL	35.7727	0.742886	45.371	0.445583	53.7765	1.59877	57.297	1.23153		33.385	1.73846	45.0347	0.554603	52.946	1.70413	55.658	0.483581					2.38767	2.48134	0.336333	1.00019	0.8305	3.3029	1.639	1.71512
765	782	6.97	4	HREVIEKKPEKFKVQCLT	33.7573	0.800651	42.6397	0.0603435	51.73	2.18496	57.1513	1.33837		31.2557	1.33764	42.5823	0.394145	51.535	0.414365	55.162	0.252157					2.50167	2.13829	0.0573333	0.454489	0.195	2.59932	1.98933	1.59053
765	783	7.11	5	HREVIEKKPEKFKVQCLTD	31.5267	0.773836	40.2103	0.476647	48.679	1.66453	55.7183	1.24483		29.4123	1.59771	39.652	0.442488	47.6885	1.43331	53.5507	0.518599					2.11433	2.37155	0.558333	0.919135	0.9905	3.09783	2.16767	1.76343
782	789	13.325	2	TDIKNLFF	3.60967	1.06631	16.869	0.974474	25.945	0.111723	36.9873	1.15173		3.72367	0.754052	15.275	0.147828	25.7725	1.42765	35.5107	0.992331					-0.114	1.82036	1.594	1.1223	0.1725	1.53937	1.47667	2.14406
782	795	13.93	3	TDIKNLFFPNTEPF	9.52167	1.16281	20.2507	0.679552	30.115	0.824487	44.2627	0.920709		8.45933	0.227377	17.7187	1.056	28.875	0.285671	44.414	0.0950158					1.06233	1.39019	2.532	1.73556	1.24	1.11016	-0.151333	1.01572
782	796	14.19	2	TDIKNLFFPNTEPFY	8.375	0.608111	14.835	0.238246	26.022	0.799031	41.6207	0.267105		8.25933	0.549768	15.0847	1.631	28.6045	0.130815	40.189	0.279537					0.115667	1.15788	-0.249667	1.86924	-2.5825	0.929845	1.43167	0.546643
782	798	13.915	2	TDIKNLFFPNTEPFYAA	8.377	0.602054	13.1083	0.697305	23.8585	0.272236	36.386	0.841021		7.709	0.529071	12.5963	0.55062	23.385	0.216375	36.2263	0.90691					0.668	1.13112	0.512	1.24793	0.4735	0.488611	0.159667	1.74793
782	799	14.485	3	TDIKNLFFPNTEPFYAAF	6.76833	0.642033	12.3237	0.964479	21.186	0.80893	34.58	0.687501		6.69867	0.256859	11.57	0.274662	20.1175	0.267993	31.179	1.13803					0.0696667	0.898892	0.753667	1.23914	1.0685	1.07692	3.401	1.82553
782	806	13.925	3	TDIKNLFFPNTEPFYAAFGNRPADV	11.5197	0.499446	19.0883	0.639017	30.2095	0.325976	43.0117	1.02321		10.6123	0.192056	18.6003	0.284648	28.6035	0.726199	41.6897	0.296245					0.907333	0.691502	0.488	0.923664	1.606	1.05217	1.322	1.31945
782	808	13.89	3	TDIKNLFFPNTEPFYAAFGNRPADVYS	14.101	0.846146	23.9853	0.534257	38.9895	0.638517	47.5813	0.428859		13.236	0.178804	24.588	1.74476	34.1185	0.846407	46.6537	0.396834					0.865	1.02495	-0.602667	2.27901	4.871	1.48492	0.927667	0.825693
783	796	14.325	3	DIKNLFFPNTEPFY	9.86033	0.298731	16.3313	0.755784	30.3505	0.276479	42.8563	1.13502		8.97233	0.63517	16.0667	0.927519	27.313	0.91641	42.3813	0.503					0.888	0.933901	0.264667	1.6833	3.0375	1.19289	0.475	1.63802
784	795	13.615	2	IKNLFFPNTEPF	9.964	0.776589	16.9603	1.21446	28.4915	1.45028	45.3093	0.674526		8.256	0.596023	16.2213	0.58014	28.3485	0.573464	43.8117	1.36128					1.708	1.37261	0.739	1.7946	0.143	2.02374	1.49767	2.03581
784	796	13.78	2	IKNLFFPNTEPFY	9.67667	1.04018	16.0243	1.69031	28.0365	0.689429	42.1397	0.724267		8.77	0.151882	14.7637	0.534874	28.1195	0.487197	41.0603	0.00945163					0.906667	1.19207	1.26067	2.22518	-0.083	1.17663	1.07933	0.733718
784	806	13.52	3	IKNLFFPNTEPFYAAFGNRPADV	11.16	0.890808	17.358	0.673348	25.1055	0.263751	33.1803	1.27074		9.81067	0.337352	17.358	0.0822861	24.1995	0.0912168	34.5543	0.0925545					1.34933	1.22816	0	0.755634	0.906	0.354968	-1.374	1.3633
796	806	8.855	2	YAAFGNRPADV	22.7977	1.16769	37.2027	0.43213	47.127	0.589727	54.1607	1.25992		20.8663	0.355264	36.6573	1.18849	48.325	0.0820244	53.1867	0.363815					1.93133	1.52296	0.545333	1.62062	-1.198	0.671751	0.974	1.62373
796	808	9.345	2	YAAFGNRPADVYS	24.4883	0.471722	39.8083	1.1992	50.401	0.816001	55.3287	1.08922		22.6983	0.527629	38.1647	1.36455	50.1885	0.490025	54.6367	0.408889					1.79	0.999351	1.64367	2.56375	0.2125	1.30603	0.692	1.49811
797	806	7.785	2	AAFGNRPADV	28.7013	0.554495	40.4833	0.60078	52.232	0.71842	58.4183	0.475754		25.809	0.584937	39.2007	0.682796	51.0065	0.504167	58.0227	0.564					2.89233	1.13943	1.28267	1.28358	1.2255	1.22259	0.395667	1.03975
797	808	8.335	2	AAFGNRPADVYS	27.4083	0.502962	44.258	0.620281	55.9385	1.30603	61.213	0.684926		25.4643	0.455531	42.833	1.10105	55.4255	0.267993	61.13	0.526899					1.944	0.958492	1.425	1.72133	0.513	1.57402	0.083	1.21182
797	816	10.5	3	AAFGNRPADVYSYKQVGVSL	20.517	0.694447	33.928	0.73587	50.622	0.347897	61.4523	0.126895		18.3357	0.168049	32.2853	0.23707	49.5675	0.672459	59.361	0.979807					2.18133	0.862496	1.64267	0.97294	1.0545	1.02036	2.09133	1.1067
799	806	7.04	2	FGNRPADV	32.8077	1.40002	50.1453	0.953134	65.605	0.772161	67.0113	1.33469		29.4913	0.926496	48.803	0.320417	64.187	1.17238	67.6203	0.305505					3.31633	2.32652	1.34233	1.27355	1.418	1.94454	-0.609	1.64019
799	808	7.67	2	FGNRPADVYS	33.7403	0.584151	53.1107	0.640007	68.0155	0.897319	70.72	0.35266		29.9093	0.779772	51.785	0.789314	67.6965	0.309006	70.7493	0.794859					3.831	1.36392	1.32567	1.42932	0.319	1.20632	-0.0293333	1.14752
800	806	5.07	2	GNRPADV	33.6663	0.618001	50.867	1.4891	67.7855	1.61998	73.901	0.283191		32.5903	2.17914	49.7987	1.12309	67.7455	0.968029	72.27	1.27003					1.076	2.79714	1.06833	2.6122	0.04	2.58801	1.631	1.55322
800	808	6.155	2	GNRPADVYS	36.4067	1.07011	57.5647	1.22662	74.3165	0.478711	77.7717	0.140258		31.448	0.104014	56.057	0.981857	72.2085	1.26643	76.63	0.672732					4.95867	1.17412	1.50767	2.20847	2.108	1.74514	1.14167	0.812991
807	816	10.08	2	YSYKQVGVSL	14.8823	0.708986	28.021	0.67102	53.079	0.844285	71.3397	0.524807		14.462	0.894621	26.6833	0.874438	51.611	1.01965	69.5573	1.10326					0.420333	1.60361	1.33767	1.54546	1.468	1.86393	1.78233	1.62807
809	816	9.165	1	YKQVGVSL	20.617	1.14102	34.137	0.786923	55.1945	1.61432	70.09	1.71559		18.994	0.824522	33.0943	0.629413	56.1455	2.31719	67.3077	0.493504					1.623	1.96554	1.04267	1.41634	-0.951	3.93151	2.78233	2.2091
817	828	9.455	3	NRIFTVNPKGEL	13.836	1.43266	32.79	0.814228	54.028	0.636396	62.4903	0.39127		12.084	0.553847	32.6443	0.554971	52.5655	0.221324	62.7883	0.423502					1.752	1.98651	0.145667	1.3692	1.4625	0.857721	-0.298	0.814773
817	839	8.025	5	NRIFTVNPKGELVQEHAKTNISS	31.365	0.800847	43.5647	0.454775	54.353	1.74373	59.3487	0.878996		29.5343	0.800241	42.6633	0.468129	53.2625	0.601748	59.0013	0.808934					1.83067	1.60109	0.901333	0.922904	1.0905	2.34547	0.347333	1.68793
817	840	8.815	4	NRIFTVNPKGELVQEHAKTNISSY	30.5903	0.932237	41.107	0.909106	51.6375	2.11071	55.6137	0.96398		29.2723	0.6633	40.393	0.43119	52.1255	0.963787	55.5463	0.900091					1.318	1.59554	0.714	1.3403	-0.488	3.0745	0.0673333	1.86407
829	839	4.31	2	VQEHAKTNISS	60.106	1.63068	63.4123	0.121055	64.8735	1.49977	64.7897	0.718773		60.3387	0.921272	63.7713	1.04815	63.198	0.919239	62.8313	2.4633					-0.232667	2.55196	-0.359	1.16921	1.6755	2.41901	1.95833	3.18207
829	840	6.51	2	VQEHAKTNISSY	53.355	1.35259	55.5777	1.02775	57.72	0.745291	57.5673	0.941523		50.753	1.39398	57.2213	0.255852	55.581	1.63625	56.1007	0.2284					2.602	2.74657	-1.64367	1.2836	2.139	2.38154	1.46667	1.16992
840	845	8.41	2	YVRLCE	48.7927	1.00755	73.288	0.916555	77.2655	0.195869	79.149	0.735647		34.928	1.05475	65.886	2.37766	77.315	0.762261	79.2677	0.879128					13.8647	2.0623	7.402	3.29422	-0.0495	0.95813	-0.118667	1.61478
844	854	13.93	2	CEVVDHVFPLL	5.92733	0.518436	21.0433	0.818341	47.3765	0.210011	57.5693	0.323186		5.43933	0.0780085	19.9017	1.16822	45.7	0.114551	57.0657	0.123856					0.488	0.596445	1.14167	1.98656	1.6765	0.324562	0.503667	0.447042
846	854	13.415	2	VVDHVFPLL	3.89533	0.323132	13.5707	0.586698	35.8595	0.287792	45.1297	0.378669		4.06567	0.6803	14.1613	0.588186	34.6455	0.632861	44.8563	0.276381					-0.170333	1.00343	-0.590667	1.17488	1.214	0.920653	0.273333	0.65505
846	867	10.095	4	VVDHVFPLLKRSHSCDFPCSDT	20.262	0.295244	23.095	0.818156	31.47	0.140007	34.6283	0.228417		14.5017	0.514912	21.6967	1.09666	31.043	0.469519	34.7393	0.452223					5.76033	0.810156	1.39833	1.91482	0.427	0.609526	-0.111	0.68064
846	871	11.935	5	VVDHVFPLLKRSHSCDFPCSDTFSNF	22.247	0.502421	25.7837	0.688151	32.834	0.394566	35.3857	0.164257		18.1723	0.80086	24.153	0.793643	31.1645	1.2438	33.8937	0.364475					4.07467	1.30328	1.63067	1.48179	1.6695	1.63837	1.492	0.528732
847	854	13.27	2	VDHVFPLL	4.141	0.797506	15.9067	0.315034	39.674	1.08187	48.7827	0.0803513		4.655	0.131297	16.4667	0.49627	38.501	1.02389	48.909	0.762221					-0.514	0.928803	-0.56	0.811304	1.173	2.10576	-0.126333	0.842572
855	862	5.54	2	KRSHSCDF	15.328	0.936476	18.2967	1.35262	18.0755	0.514067	17.819	0.608247		9.514	1.21902	15.4053	0.457692	16.122	2.1694	16.3387	1.81196					5.814	2.1555	2.89133	1.81031	1.9535	2.68347	1.48033	2.4202
855	867	7.01	2	KRSHSCDFPCSDT	31.15	0.198273	31.2577	0.610747	31.494	0.643467	31.506	0.834146		19.298	1.15983	28.1763	1.75109	30.54	0.657609	30.635	0.235676					11.852	1.3581	3.08133	2.36184	0.954	1.30108	0.871	1.06982
855	871	11.025	4	KRSHSCDFPCSDTFSNF	29.5663	0.559815	29.3863	0.266279	32.2045	0.0898026	33.4533	0.522873		22.898	0.359793	27.425	1.90872	29.106	1.24734	29.629	0.736524					6.66833	0.919608	1.96133	2.175	3.0985	1.33714	3.82433	1.2594
872	886	12.635	2	TFWREPLPPFENQDM	56.8463	0.898401	63.5577	0.889501	65.814	0.920653	66.198	1.08749		53.7013	0.542865	62.586	0.588531	65.086	0.229103	66.4127	0.265108					3.145	1.44127	0.971667	1.47803	0.728	1.14976	-0.214667	1.3526
872	893	11.545	3	TFWREPLPPFENQDMHSASAGT	45.1257	0.998784	50.2093	1.03955	51.571	0.373352	51.4627	0.716804		42.6433	1.12421	49.3767	0.369516	51.404	0.680237	51.9887	0.124933					2.48233	2.12299	0.832667	1.40907	0.167	1.05359	-0.526	0.841738
873	893	11	3	FWREPLPPFENQDMHSASAGT	46.3207	0.601034	49.5957	0.232044	51.035	0.626497	50.2003	0.913307		43.7773	1.68867	48.3413	0.210358	50.336	2.308	50.6867	0.677045					2.54333	2.28971	1.25433	0.442401	0.699	2.93449	-0.486333	1.59035
874	893	10.21	3	WREPLPPFENQDMHSASAGT	47.358	0.698934	51.5217	0.955671	52.6585	0.0954594	52.501	0.617253		45.2527	0.970108	51.2817	0.238548	52.1245	0.895904	52.9583	0.138338					2.10533	1.66904	0.24	1.19422	0.534	0.991364	-0.457333	0.755591
885	893	4.515	1	DMHSASAGT	56.0463	2.71801	59.253	1.41622	62.3365	0.980757	60.287	1.18912		56.4923	1.17981	59.7073	1.09744	59.662	0.806102	61.7503	1.3234					-0.446	3.89782	-0.454333	2.51365	2.6745	1.78686	-1.46333	2.51252

## Sheet: Fig 1c,d,e - raw data
							3s						3s						3s						30s						30s						30s						300s						300s
State	Start	End	Sequence	Search RT	Charge	Max D	Start RT	End RT	#D	%D	Score	Conf	Start RT	End RT	#D	%D	Score	Conf	Start RT	End RT	#D	%D	Score	Conf	Start RT	End RT	#D	%D	Score	Conf	Start RT	End RT	#D	%D	Score	Conf	Start RT	End RT	#D	%D	Score	Conf	Start RT	End RT	#D	%D	Score	Conf	Start RT
Apo_lipin	-4	1	YFQGAM	9.81	1	4	9.96	10.04	2.517	62.937	0.7764	Medium	9.96	10.04	2.506	62.651	0.7737	Medium	9.94	10.01	2.434	60.853	0.7532	Medium	9.93	10	2.547	63.685	0.8011	Medium	9.99	10.05	2.595	64.87	0.7474	Medium	9.92	9.98	2.634	65.851	0.7296	Medium	9.96	10.03	2.677	66.92	0.7389	Medium	9.96
Apo_lipin	-4	2	YFQGAMN	8.87	1	5	8.86	8.93	3.03	60.603	0.8633	Medium	8.86	8.93	3.021	60.417	0.8796	Medium	8.87	8.93	2.987	59.749	0.8434	Medium	8.86	8.93	3.25	64.995	0.8595	Medium	8.86	8.93	3.222	64.444	0.8994	Medium	8.86	8.93	3.181	63.63	0.8502	Medium	8.86	8.93	3.3	65.992	0.8769	Medium	8.86
Apo_lipin	2	12	NYVGQLAGQVF	12.75	2	9	12.77	12.84	4.656	51.729	0.8217	Medium	12.76	12.84	4.644	51.601	0.9014	High	12.77	12.85	4.585	50.946	0.831	Medium	12.76	12.84	5.5	61.109	0.8793	High	12.76	12.84	5.696	63.292	0.916	High	12.76	12.84	5.724	63.595	0.8453	Medium	12.76	12.84	6.466	71.843	0.929	High	12.76
Apo_lipin	3	12	YVGQLAGQVF	11.98	2	8	12.09	12.17	3.694	46.173	0.913	High	12.09	12.17	3.724	46.548	0.9073	High	12.09	12.17	3.729	46.615	0.9011	Medium	12.09	12.17	4.619	57.743	0.8996	High	12.09	12.17	4.536	56.702	0.9089	High	12.09	12.17	4.63	57.881	0.8856	Medium	12.09	12.17	5.229	65.36	0.9079	High	12.09
Apo_lipin	13	30	VTVKELYKGLNPATLSGC	11.13	3	15	11.1	11.17	7.267	48.444	0.9074	Medium	11.09	11.17	7.291	48.604	0.8868	Medium	11.1	11.17	7.232	48.212	0.893	Medium	11.09	11.17	9.982	66.55	0.8991	Medium	11.09	11.17	9.924	66.16	0.9033	Medium	11.09	11.17	9.956	66.37	0.8804	Medium	11.09	11.17	11.696	77.975	0.8847	Medium	11.09
Apo_lipin	13	32	VTVKELYKGLNPATLSGCID	11.61	2	17	11.71	11.78	6.891	40.536	0.9188	High	11.71	11.78	6.669	39.231	0.9193	High	11.71	11.78	6.897	40.57	0.9044	High	11.7	11.78	9.728	57.225	0.9003	High	11.71	11.78	9.686	56.974	0.9113	High	11.7	11.78	9.609	56.521	0.8835	Medium	11.7	11.78	11.538	67.872	0.8732	High	11.71
Apo_lipin	18	32	LYKGLNPATLSGCID	11.16	2	12	11.31	11.43	4.293	35.778	0.7533	Medium	11.3	11.43	4.187	34.889	0.7369	Medium	11.32	11.39	4.336	36.136	0.6902	High	11.3	11.43	5.928	49.401	0.7056	Medium	11.3	11.43	5.877	48.972	0.7118	Medium	11.33	11.4	5.916	49.302	0.6305	Medium	11.25	11.32	7.43	61.915	0.7256	Medium	11.3
Apo_lipin	31	35	IDIIV	12.01	1	3	11.88	12.06	0.011	0.363	0.9049	Medium	11.88	12.06	0.031	1.029	0.9075	Medium	11.89	12.06	0.032	1.06	0.9065	Medium	11.88	12.06	0.028	0.923	0.9144	Medium	11.88	12.06	0.027	0.886	0.9253	Medium	11.88	12.06	0.042	1.401	0.8758	Medium	11.88	12.06	0.045	1.504	0.909	Medium	11.88
Apo_lipin	32	36	DIIVI	12.11	1	3	11.94	12.01	0.021	0.692	0.9316	Medium	11.94	12.01	0.028	0.919	0.9124	Medium	11.94	12.01	0.04	1.333	0.9032	Medium	11.94	12.01	0.048	1.587	0.9156	Medium	11.94	12.01	0.026	0.868	0.9319	Medium	11.94	12.01	0.056	1.865	0.8673	Medium	11.94	12.01	0.078	2.585	0.8962	Medium	11.94
Apo_lipin	33	43	IIVIRQPNGSL	9.45	2	8	9.58	9.66	1.174	14.67	0.9164	Medium	9.58	9.66	1.166	14.579	0.9154	Medium	9.59	9.66	1.197	14.968	0.8936	Medium	9.58	9.66	2.125	26.561	0.9023	Medium	9.58	9.66	2.214	27.679	0.9209	Medium	9.58	9.66	2.16	26.996	0.8707	Medium	9.58	9.66	3.053	38.16	0.8838	Medium	9.58
Apo_lipin	33	52	IIVIRQPNGSLQCSPFHVRF	11.24	4	16	11.27	11.35	0.903	5.642	0.8746	Medium	11.27	11.35	0.865	5.409	0.8634	Medium	11.17	11.25	0.974	6.087	0.8596	Medium	11.27	11.34	1.746	10.915	0.8345	Medium	11.27	11.34	1.761	11.009	0.8367	Medium	11.22	11.28	1.822	11.385	0.85	Medium	11.22	11.29	2.901	18.133	0.8379	Medium	11.27
Apo_lipin	33	55	IIVIRQPNGSLQCSPFHVRFGKM	10.61	5	19	10.66	10.73	2.083	10.963	0.8976	Medium	10.66	10.73	1.953	10.276	0.8846	Medium	10.66	10.74	2.125	11.183	0.8683	Medium	10.65	10.73	2.958	15.571	0.88	Medium	10.66	10.73	2.97	15.63	0.8727	Medium	10.65	10.73	3.219	16.941	0.8723	Medium	10.66	10.73	4.389	23.102	0.8893	Medium	10.66
Apo_lipin	33	58	IIVIRQPNGSLQCSPFHVRFGKMGVL	11.46	4	22	11.56	11.63	3.492	15.875	0.9143	High	11.56	11.63	3.472	15.783	0.9147	Medium	11.56	11.63	3.704	16.834	0.9024	Medium	11.55	11.63	4.714	21.425	0.9034	Medium	11.55	11.63	4.612	20.963	0.9094	Medium	11.55	11.63	4.851	22.05	0.896	Medium	11.55	11.63	5.913	26.877	0.83	Medium	11.55
Apo_lipin	34	43	IVIRQPNGSL	8.51	2	7	8.55	8.62	1.225	17.507	0.8127	Medium	8.55	8.62	1.279	18.278	0.7646	Medium	8.55	8.62	1.265	18.07	0.799	Medium	8.55	8.61	2.181	31.157	0.8016	Medium	8.58	8.64	2.295	32.782	0.8035	Medium	8.49	8.56	2.233	31.904	0.7956	Medium	8.55	8.62	3.216	45.939	0.8132	Medium	8.51
Apo_lipin	34	55	IVIRQPNGSLQCSPFHVRFGKM	10.3	5	18	10.26	10.56	2.283	12.681	0.8082	Medium	10.26	10.56	2.331	12.949	0.8058	Medium	10.27	10.56	2.293	12.742	0.7978	Medium	10.26	10.55	3.28	18.221	0.8067	Medium	10.26	10.56	3.527	19.593	0.7977	Medium	10.26	10.55	3.429	19.052	0.7863	Medium	10.26	10.56	4.628	25.712	0.7969	Medium	10.26
Apo_lipin	34	58	IVIRQPNGSLQCSPFHVRFGKMGVL	11.19	5	21	11.15	11.41	3.635	17.31	0.8508	Medium	11.15	11.41	3.586	17.074	0.8308	Medium	11.15	11.41	3.764	17.923	0.8386	Medium	11.14	11.4	4.773	22.729	0.8424	Medium	11.14	11.4	4.715	22.453	0.8343	Medium	11.14	11.4	5.037	23.987	0.8245	Medium	11.14	11.4	6.051	28.815	0.8464	Medium	11.14
Apo_lipin	36	52	IRQPNGSLQCSPFHVRF	10.59	4	13	10.64	10.72	0.884	6.799	0.8151	Medium	10.64	10.72	1.058	8.141	0.7647	Medium	10.64	10.72	0.952	7.32	0.7608	Medium	10.64	10.71	1.69	12.998	0.7854	Medium	10.64	10.72	1.834	14.107	0.7804	Medium	10.64	10.71	1.813	13.943	0.7606	Medium	10.64	10.71	2.866	22.049	0.7494	Medium	10.64
Apo_lipin	36	58	IRQPNGSLQCSPFHVRFGKMGVL	11.14	4	19	11.1	11.18	3.648	19.2	0.8903	Medium	11.09	11.18	3.519	18.52	0.8807	Medium	11.1	11.18	3.676	19.348	0.87	Medium	11.09	11.17	4.645	24.448	0.8764	Medium	11.09	11.18	4.839	25.467	0.8893	Medium	11.09	11.18	4.857	25.564	0.8594	Medium	11.09	11.18	5.827	30.669	0.8792	Medium	11.09
Apo_lipin	44	58	QCSPFHVRFGKMGVL	11.08	3	12	11.15	11.37	3.13	26.084	0.8878	Medium	11.15	11.37	3.069	25.573	0.8641	Medium	11.16	11.37	3.189	26.573	0.8574	Medium	11.15	11.37	3.703	30.857	0.8755	Medium	11.15	11.37	3.658	30.485	0.8553	Medium	11.15	11.37	3.746	31.216	0.8545	Medium	11.15	11.37	3.939	32.821	0.8488	Medium	11.15
Apo_lipin	56	66	GVLRSREKVVD	5.47	3	9	5.34	5.51	3.176	35.294	0.9291	Medium	5.34	5.51	2.985	33.165	0.9348	Medium	5.33	5.51	3.252	36.132	0.9325	Medium	5.33	5.51	3.934	43.713	0.936	High	5.33	5.51	3.867	42.966	0.9459	High	5.33	5.51	3.939	43.763	0.9321	Medium	5.33	5.51	4.394	48.827	0.9196	Medium	5.34
Apo_lipin	59	66	RSREKVVD	3.82	2	6	3.69	4.11	1.324	22.06	0.9497	High	3.69	4.11	1.23	20.496	0.9522	High	3.69	4.11	1.405	23.422	0.9501	High	3.69	4.11	1.828	30.475	0.9185	High	3.69	4.11	1.912	31.859	0.9309	High	3.69	4.11	1.812	30.195	0.9181	High	3.69	4.11	2.272	37.865	0.9465	High	3.69
Apo_lipin	67	73	IEINGES	7.2	1	5	7.18	7.39	1.131	22.615	0.9062	Medium	7.18	7.39	1.096	21.929	0.8932	Medium	7.18	7.38	1.215	24.298	0.911	Medium	7.18	7.38	1.609	32.18	0.8969	Medium	7.18	7.38	1.627	32.545	0.8987	Medium	7.18	7.38	1.606	32.118	0.9008	Medium	7.18	7.38	2.023	40.454	0.9033	Medium	7.18
Apo_lipin	67	76	IEINGESVDL	11.88	1	8	11.77	11.83	1.971	24.635	0.8648	Medium	11.82	11.9	1.836	22.948	0.9013	Medium	11.77	11.84	1.977	24.711	0.8787	Medium	11.76	11.83	2.374	29.675	0.8323	Medium	11.78	11.85	2.325	29.058	0.844	Medium	11.76	11.83	2.497	31.211	0.8497	Medium	11.76	11.83	3.395	42.433	0.8803	Medium	11.76
Apo_lipin	74	87	VDLHMKLGDNGEAF	10.4	3	12	10.47	10.53	0.526	4.383	0.7979	Medium	10.47	10.53	0.534	4.446	0.8008	Medium	10.47	10.53	0.52	4.33	0.7453	Medium	10.46	10.53	1.224	10.198	0.7795	Medium	10.46	10.53	1.02	8.501	0.7952	Medium	10.46	10.53	1.163	9.691	0.7095	Medium	10.46	10.53	1.707	14.224	0.7777	Medium	10.46
Apo_lipin	77	86	HMKLGDNGEA	5.69	2	8	5.78	5.85	0.851	10.643	0.8387	Medium	5.78	5.85	0.768	9.599	0.8229	Medium	5.78	5.85	0.893	11.158	0.8124	Medium	5.78	5.85	1.219	15.238	0.805	Medium	5.78	5.85	1.308	16.355	0.8061	Medium	5.78	5.85	1.131	14.136	0.7501	Medium	5.78	5.85	1.56	19.5	0.8017	Medium	5.78
Apo_lipin	77	88	HMKLGDNGEAFF	10.77	3	10	10.87	10.94	0.427	4.269	0.9204	High	10.87	10.94	0.535	5.352	0.9342	High	10.87	10.94	0.386	3.856	0.8929	High	10.86	10.93	0.652	6.522	0.9159	High	10.87	10.93	0.861	8.608	0.9269	High	10.86	10.93	0.823	8.235	0.9123	High	10.87	10.93	1.121	11.206	0.9083	High	10.87
Apo_lipin	88	95	FVQETDND	5.91	1	6	6.01	6.08	2.945	49.089	0.8781	Medium	6.03	6.1	2.965	49.421	0.8233	Medium	6.01	6.07	2.96	49.326	0.8506	Medium	6	6.07	3.342	55.695	0.8783	Medium	6.01	6.07	3.449	57.477	0.8881	Medium	6.01	6.07	3.452	57.538	0.812	Medium	6.01	6.07	3.741	62.343	0.8581	Medium	6.01
Apo_lipin	88	96	FVQETDNDQ	5.86	1	7	5.83	5.9	3.706	52.949	0.8077	Medium	5.93	6	3.671	52.449	0.743	Medium	5.83	5.9	3.809	54.417	0.7726	Medium	5.83	5.9	4.093	58.465	0.7841	Medium	5.83	5.9	4.171	59.58	0.763	Medium	5.83	5.9	4.199	59.991	0.7752	Medium	5.88	5.95	4.311	61.584	0.7463	Medium	5.83
Apo_lipin	88	102	FVQETDNDQEIIPMY	12.24	2	12	12.35	12.43	4.754	39.619	0.9346	High	12.35	12.43	4.645	38.707	0.9344	High	12.36	12.43	4.955	41.296	0.9301	High	12.35	12.43	5.857	48.812	0.9341	High	12.35	12.43	5.724	47.701	0.932	High	12.35	12.43	6.043	50.359	0.9336	High	12.35	12.43	6.14	51.167	0.9268	High	12.35
Apo_lipin	88	103	FVQETDNDQEIIPMYL	14.08	3	13	14	14.07	5.441	41.855	0.83	Medium	14	14.07	5.36	41.231	0.7952	Medium	14	14.07	5.648	43.444	0.7963	Medium	13.99	14.06	6.523	50.175	0.8205	Medium	14	14.06	6.431	49.468	0.8109	Medium	14	14.06	6.623	50.946	0.8083	Medium	14	14.06	6.86	52.768	0.7853	Medium	14
Apo_lipin	89	102	VQETDNDQEIIPMY	11.77	2	11	11.87	11.93	4.494	40.854	0.8805	Medium	11.84	11.91	4.501	40.918	0.8708	Medium	11.92	11.99	4.676	42.513	0.7987	Medium	11.91	11.98	5.435	49.406	0.8399	Medium	11.92	11.98	5.281	48.007	0.859	Medium	11.91	11.98	5.626	51.146	0.7845	Medium	11.91	11.98	5.605	50.955	0.8268	Medium	11.92
Apo_lipin	96	102	QEIIPMY	11.93	1	4	11.9	11.97	2.33	58.242	0.8687	Medium	11.9	11.97	2.315	57.885	0.8646	Medium	11.9	11.97	2.358	58.961	0.8198	Medium	11.9	11.96	2.832	70.8	0.8102	Medium	11.9	11.97	2.829	70.728	0.8548	Medium	11.9	11.96	2.772	69.303	0.798	Medium	11.9	11.96	2.865	71.633	0.8101	Medium	11.9
Apo_lipin	96	103	QEIIPMYL	13.88	2	5	13.95	14.02	2.979	59.582	0.9403	High	13.95	14.02	2.992	59.835	0.9247	High	13.95	14.02	3.012	60.231	0.8994	Medium	13.94	14.02	3.738	74.762	0.8885	High	13.95	14.02	3.763	75.255	0.9121	High	13.94	14.02	3.813	76.259	0.8813	Medium	13.95	14.02	3.912	78.242	0.8933	High	13.95
Apo_lipin	97	102	EIIPMY	11.88	1	3	11.99	12.06	1.52	50.675	0.8032	Medium	11.99	12.06	1.488	49.612	0.7723	Medium	11.99	12.06	1.465	48.841	0.7171	Medium	11.99	12.06	1.834	61.134	0.7619	Medium	11.99	12.06	1.832	61.082	0.7627	Medium	11.99	12.06	1.792	59.737	0.7041	Medium	11.99	12.06	1.812	60.404	0.7425	Medium	11.99
Apo_lipin	97	103	EIIPMYL	14.01	2	4	14.09	14.16	1.927	48.187	0.854	Medium	14.09	14.16	1.808	45.199	0.8372	Medium	14.09	14.16	1.896	47.396	0.8388	Medium	14.09	14.15	2.409	60.228	0.8757	Medium	14.09	14.16	2.318	57.946	0.8529	Medium	14.09	14.15	2.436	60.898	0.8404	Medium	14.09	14.15	2.449	61.222	0.8608	Medium	14.09
Apo_lipin	103	109	LATSPIL	10.59	1	4	10.65	10.72	3.45	86.244	0.8981	Medium	10.65	10.72	3.498	87.449	0.8845	Medium	10.65	10.72	3.422	85.559	0.8758	Medium	10.65	10.71	3.488	87.192	0.8828	Medium	10.65	10.72	3.482	87.053	0.9001	Medium	10.65	10.71	3.528	88.194	0.8806	Medium	10.65	10.71	3.55	88.754	0.8871	Medium	10.65
Apo_lipin	110	120	SEGAARMESQL	8.4	2	9	8.44	8.51	6.725	74.721	0.632	Medium	8.44	8.51	6.743	74.919	0.6589	Medium	8.39	8.45	6.966	77.399	0.6394	Medium	8.44	8.51	6.719	74.661	0.5727	Medium	8.35	8.42	6.801	75.561	0.6902	Medium	8.33	8.41	6.726	74.739	0.6637	Medium	8.44	8.51	6.536	72.62	0.5938	Medium	8.37
Apo_lipin	198	217	SRTLPNDVPPFQDDIPKENF	10.87	3	14	10.84	10.91	8.128	58.058	0.8597	Medium	10.83	10.91	8.356	59.686	0.8349	Medium	10.84	10.91	8.395	59.962	0.8591	Medium	10.83	10.91	8.971	64.078	0.8477	Medium	10.83	10.91	8.842	63.155	0.8469	Medium	10.83	10.91	9.013	64.376	0.8788	Medium	10.83	10.91	9.061	64.718	0.8567	Medium	10.83
Apo_lipin	257	270	VSKSADRLTPKNNL	6.22	2	11	6.14	6.21	6.926	62.962	0.9142	High	6.18	6.24	6.701	60.917	0.9029	High	6.14	6.21	6.974	63.396	0.8884	High	6.14	6.21	7.061	64.187	0.8892	High	6.14	6.21	7.058	64.165	0.8829	High	6.14	6.21	6.96	63.273	0.904	Medium	6.14	6.21	7.041	64.005	0.8779	High	6.14
Apo_lipin	257	272	VSKSADRLTPKNNLEM	7.56	3	13	7.55	7.63	7.576	58.277	0.938	High	7.55	7.63	7.64	58.766	0.9341	High	7.55	7.62	7.574	58.263	0.9326	High	7.55	7.62	7.838	60.289	0.9381	High	7.55	7.63	7.832	60.245	0.9346	High	7.55	7.63	7.826	60.203	0.9354	High	7.55	7.63	7.707	59.286	0.9354	High	7.55
Apo_lipin	271	275	EMLWL	14.54	1	3	14.64	14.7	1.219	40.637	0.7741	Medium	14.62	14.69	1.16	38.67	0.7554	Medium	14.64	14.7	1.232	41.067	0.7191	Medium	14.63	14.7	1.824	60.785	0.7603	Medium	14.63	14.7	1.855	61.849	0.7399	Medium	14.63	14.7	1.864	62.135	0.7333	Medium	14.63	14.7	2.163	72.088	0.7372	Medium	14.62
Apo_lipin	276	308	WGELPQAAKSSSPHKMKESSPLGSRKTPDKMNF	7.93	5	27	8	8.07	8.926	33.06	0.8261	Medium	8	8.07	9.04	33.482	0.834	Medium	7.99	8.07	9.212	34.119	0.8207	Medium	7.99	8.07	9.626	35.652	0.832	Medium	8	8.07	9.619	35.626	0.8327	Medium	8	8.07	9.825	36.388	0.8277	Medium	8	8.07	9.49	35.149	0.8307	Medium	8
Apo_lipin	309	318	QAIHSESSDT	4.35	2	8	4.42	4.5	4.118	51.476	0.9235	High	4.42	4.5	4.117	51.457	0.9441	High	4.42	4.49	4.324	54.044	0.9305	High	4.42	4.49	4.325	54.067	0.9449	High	4.42	4.49	4.261	53.269	0.9481	High	4.42	4.49	4.231	52.885	0.9431	High	4.42	4.49	4.298	53.727	0.9227	High	4.42
Apo_lipin	309	326	QAIHSESSDTFSDQSPTM	8.76	2	15	8.83	8.9	7.649	50.991	0.8558	Medium	8.83	8.9	7.751	51.671	0.8542	Medium	8.83	8.91	7.76	51.734	0.8162	Medium	8.82	8.9	7.632	50.878	0.8395	Medium	8.83	8.9	7.592	50.611	0.8619	Medium	8.83	8.9	7.739	51.595	0.7957	Medium	8.83	8.9	7.473	49.818	0.8322	Medium	8.83
Apo_lipin	309	331	QAIHSESSDTFSDQSPTMARGLL	10.51	3	20	10.52	10.59	10.28	51.4	0.8017	Medium	10.52	10.59	10.428	52.142	0.776	Medium	10.53	10.59	10.477	52.383	0.8296	Medium	10.52	10.59	10.333	51.664	0.8117	Medium	10.52	10.59	10.334	51.669	0.7983	Medium	10.52	10.59	10.61	53.051	0.8083	Medium	10.52	10.59	10.584	52.921	0.7938	Medium	10.52
Apo_lipin	309	342	QAIHSESSDTFSDQSPTMARGLLIHQSKAQTEMQ	9.19	5	31	9.26	9.33	16.587	53.506	0.9	High	9.26	9.33	16.056	51.794	0.9003	High	9.26	9.34	16.596	53.536	0.8886	High	9.25	9.33	16.338	52.704	0.9064	High	9.26	9.33	16.384	52.851	0.903	High	9.25	9.33	16.831	54.294	0.8856	High	9.25	9.33	16.228	52.347	0.8994	High	9.25
Apo_lipin	319	342	FSDQSPTMARGLLIHQSKAQTEMQ	9.03	4	21	9.01	9.07	13.04	62.097	0.8971	High	9.01	9.07	12.796	60.936	0.9019	Medium	9.01	9.08	13.156	62.648	0.8839	High	9	9.07	12.962	61.725	0.9009	High	9	9.07	13	61.906	0.8973	Medium	9	9.07	13.124	62.496	0.8912	Medium	9	9.07	12.814	61.017	0.8852	Medium	9
Apo_lipin	327	342	ARGLLIHQSKAQTEMQ	6.68	4	14	6.74	6.82	8.09	57.788	0.9203	High	6.74	6.82	8.007	57.195	0.9189	High	6.74	6.81	8.1	57.857	0.9032	High	6.74	6.81	8.143	58.162	0.9229	High	6.74	6.81	8.164	58.317	0.9192	High	6.74	6.81	8.127	58.051	0.9097	High	6.74	6.81	8.085	57.751	0.9164	High	6.74
Apo_lipin	330	342	LLIHQSKAQTEMQ	6.89	3	11	6.83	6.9	6.994	63.579	0.8351	Medium	6.83	6.9	6.908	62.796	0.8199	Medium	6.83	6.9	6.774	61.579	0.8382	Medium	6.83	6.89	7.044	64.037	0.8379	Medium	6.83	6.9	6.874	62.492	0.798	Medium	6.83	6.9	6.815	61.955	0.8537	Medium	6.83	6.9	6.685	60.772	0.839	Medium	6.81
Apo_lipin	332	342	IHQSKAQTEMQ	4.46	2	9	4.55	4.63	5.832	64.803	0.9135	High	4.55	4.62	5.793	64.37	0.8982	Medium	4.54	4.62	5.97	66.335	0.8837	Medium	4.54	4.62	5.959	66.207	0.9115	Medium	4.55	4.62	5.994	66.595	0.9033	Medium	4.55	4.62	5.893	65.474	0.8899	Medium	4.54	4.62	5.989	66.549	0.8908	Medium	4.55
Apo_lipin	343	349	FVNEEDL	10.03	1	5	10.05	10.12	3.113	62.266	0.9146	Medium	10.05	10.12	3.145	62.901	0.9198	Medium	10.05	10.12	3.092	61.839	0.8917	Medium	10.04	10.12	3.171	63.424	0.9025	Medium	10.04	10.12	3.21	64.202	0.922	Medium	10.04	10.12	3.269	65.371	0.8817	Medium	10.04	10.12	3.198	63.957	0.9074	Medium	10.04
Apo_lipin	350	363	ESLGAAAPPSPVAE	8.32	1	9	8.34	8.42	6.201	68.895	0.7596	Medium	8.34	8.42	6.224	69.16	0.6896	Medium	8.34	8.41	6.021	66.899	0.6622	Medium	8.34	8.41	6.171	68.567	0.7261	Medium	8.34	8.42	6.206	68.956	0.7229	Medium	8.32	8.4	6.11	67.89	0.6919	Medium	8.34	8.41	6.112	67.914	0.6977	Medium	8.34
Apo_lipin	350	364	ESLGAAAPPSPVAEE	8.35	2	10	8.42	8.48	7.032	70.32	0.8845	Medium	8.42	8.49	7.214	72.144	0.8655	Medium	8.41	8.48	7.177	71.775	0.8566	Medium	8.41	8.48	7.214	72.139	0.8622	Medium	8.42	8.48	7.238	72.381	0.8665	Medium	8.41	8.48	7.153	71.533	0.8628	Medium	8.41	8.48	7.144	71.442	0.8645	Medium	8.42
Apo_lipin	364	399	ELKAPYPNTAQSSSKTDSPSRKKDKRSRHLGADGVY	5.9	4	31	5.99	6.06	10.981	35.422	0.8782	High	5.99	6.06	10.281	33.164	0.8422	Medium	5.99	6.06	11.169	36.028	0.85	Medium	5.99	6.06	11.275	36.371	0.8727	Medium	5.99	6.06	11.288	36.414	0.853	Medium	5.99	6.06	11.051	35.648	0.8725	High	5.99	6.06	11.322	36.522	0.8492	Medium	5.99
Apo_lipin	365	399	LKAPYPNTAQSSSKTDSPSRKKDKRSRHLGADGVY	5.49	5	30	5.72	5.79	9.478	31.595	0.9112	High	5.72	5.79	9.061	30.204	0.9014	High	5.71	5.79	9.789	32.629	0.8899	High	5.71	5.79	10.07	33.568	0.901	High	5.71	5.79	9.863	32.876	0.8991	High	5.71	5.79	9.901	33.004	0.8875	High	5.71	5.79	9.872	32.907	0.8922	High	5.71
Apo_lipin	365	400	LKAPYPNTAQSSSKTDSPSRKKDKRSRHLGADGVYL	6.78	5	31	6.99	7.07	9.8	31.613	0.7656	Medium	6.99	7.07	9.455	30.501	0.799	Medium	6.99	7.06	9.93	32.031	0.7105	Medium	6.84	6.91	10.507	33.892	0.8887	High	6.99	7.06	10.187	32.86	0.7529	Medium	6.91	6.98	10.244	33.045	0.8158	Medium	6.99	7.06	9.951	32.101	0.7376	Medium	6.99
Apo_lipin	400	411	LDDLTDMDPEVA	11.14	2	9	11.19	11.26	4.534	50.383	0.8127	Medium	11.19	11.26	4.371	48.568	0.7933	Medium	11.19	11.26	4.749	52.765	0.7714	Medium	11.18	11.26	4.954	55.049	0.7952	Medium	11.19	11.26	4.803	53.369	0.7995	Medium	11.18	11.26	5.027	55.854	0.7554	Medium	11.18	11.26	5.02	55.776	0.7989	Medium	11.19
Apo_lipin	400	412	LDDLTDMDPEVAA	11.09	2	10	11.18	11.25	4.962	49.621	0.8803	Medium	11.18	11.25	4.972	49.72	0.8947	Medium	11.18	11.25	5.084	50.835	0.8421	Medium	11.17	11.24	5.476	54.762	0.8762	Medium	11.18	11.24	5.376	53.759	0.882	Medium	11.18	11.24	5.51	55.101	0.8325	Medium	11.18	11.24	5.595	55.955	0.8454	Medium	11.18
Apo_lipin	401	412	DDLTDMDPEVAA	10.56	1	9	10.68	10.74	5.053	56.15	0.7612	Medium	10.68	10.74	5.065	56.28	0.7658	Medium	10.68	10.74	5.22	58.002	0.7295	Medium	10.67	10.74	5.579	61.991	0.774	Medium	10.67	10.74	5.411	60.122	0.7859	Medium	10.67	10.74	5.66	62.891	0.7416	Medium	10.65	10.71	5.629	62.541	0.7484	Medium	10.67
Apo_lipin	403	412	LTDMDPEVAA	9.19	1	7	9.24	9.31	3.844	54.907	0.7708	Medium	9.24	9.31	3.893	55.617	0.7665	Medium	9.24	9.31	3.811	54.441	0.715	Medium	9.24	9.3	4.301	61.448	0.7448	Medium	9.24	9.31	4.36	62.283	0.7561	Medium	9.24	9.3	4.182	59.738	0.7067	Medium	9.24	9.3	4.239	60.551	0.7495	Medium	9.24
Apo_lipin	404	412	TDMDPEVAA	8.19	1	6	8.23	8.3	3.571	59.524	0.7905	Medium	8.23	8.3	3.54	58.992	0.7885	Medium	8.23	8.3	3.588	59.797	0.7635	Medium	8.23	8.3	4.053	67.55	0.7783	Medium	8.23	8.3	4.018	66.972	0.7953	Medium	8.23	8.3	3.974	66.227	0.7589	Medium	8.23	8.3	3.933	65.556	0.7809	Medium	8.23
Apo_lipin	414	466	YFPKNGDPGGLPKQASDNGARSANQSPQSVGGSGIDSGVESTSDSLRDLPSIA	10.23	4	46	10.21	10.52	26.95	58.587	0.6925	Medium	10.21	10.52	27.115	58.946	0.6974	Medium	10.21	10.52	27.463	59.701	0.6408	Medium	10.2	10.51	26.991	58.676	0.6706	Medium	10.2	10.51	27.194	59.117	0.6784	Medium	10.2	10.51	28.13	61.151	0.6464	Medium	10.2	10.51	28.131	61.155	0.6815	Medium	10.2
Apo_lipin	467	475	ISLCGGLSD	10.92	1	7	10.98	11.05	2.185	31.214	0.8129	Medium	10.98	11.04	2.128	30.405	0.8151	Medium	10.98	11.05	2.255	32.215	0.7799	Medium	10.97	11.04	2.86	40.857	0.7847	Medium	10.98	11.04	2.826	40.368	0.782	Medium	10.97	11.04	2.791	39.878	0.7726	Medium	10.97	11.04	3.259	46.555	0.7873	Medium	10.98
Apo_lipin	467	484	ISLCGGLSDHREITKDAF	10.08	3	16	10.18	10.25	3.208	20.05	0.9084	High	10.18	10.25	3.164	19.774	0.9204	High	10.18	10.25	3.395	21.22	0.9053	Medium	10.18	10.24	4.936	30.852	0.9073	High	10.18	10.25	4.932	30.826	0.9195	High	10.18	10.24	5.198	32.488	0.9071	Medium	10.18	10.24	5.619	35.121	0.9163	High	10.18
Apo_lipin	467	485	ISLCGGLSDHREITKDAFL	11.03	4	17	11.11	11.18	2.932	17.249	0.8993	Medium	11.11	11.18	2.79	16.411	0.9029	Medium	11.11	11.18	3.101	18.243	0.8744	Medium	11.11	11.17	4.722	27.779	0.8885	Medium	11.11	11.18	4.589	26.992	0.8882	Medium	11.11	11.18	4.921	28.946	0.8637	Medium	11.11	11.18	5.803	34.135	0.8828	Medium	11.11
Apo_lipin	470	484	CGGLSDHREITKDAF	8.24	3	13	8.17	8.24	3.039	23.375	0.8947	Medium	8.17	8.24	2.987	22.974	0.8848	Medium	8.17	8.24	3.117	23.979	0.8877	Medium	8.17	8.24	4.826	37.126	0.8734	Medium	8.17	8.24	4.882	37.556	0.8736	Medium	8.17	8.24	4.841	37.236	0.8681	Medium	8.17	8.24	5.061	38.934	0.8891	Medium	8.17
Apo_lipin	476	484	HREITKDAF	6.47	3	7	6.59	6.66	2.099	29.99	0.9201	Medium	6.59	6.66	1.987	28.379	0.9174	Medium	6.58	6.65	2.087	29.815	0.8853	Medium	6.58	6.65	3.347	47.81	0.8836	Medium	6.59	6.65	3.351	47.87	0.9203	Medium	6.59	6.65	3.326	47.51	0.8687	Medium	6.58	6.65	3.741	53.443	0.8466	Medium	6.59
Apo_lipin	476	485	HREITKDAFL	8.4	3	8	8.53	8.59	1.833	22.915	0.8725	Medium	8.53	8.59	1.746	21.82	0.8656	Medium	8.52	8.6	1.928	24.106	0.7992	Medium	8.52	8.59	3.109	38.868	0.7808	Medium	8.53	8.59	3.149	39.363	0.8174	Medium	8.47	8.54	3.073	38.416	0.7804	Medium	8.52	8.59	3.86	48.247	0.7821	Medium	8.52
Apo_lipin	485	490	LEQAVS	5.43	1	4	5.46	5.52	0.074	1.838	0.8427	Medium	5.45	5.52	0.097	2.415	0.8586	Medium	5.45	5.52	0.117	2.922	0.8018	Medium	5.45	5.52	0.15	3.747	0.7921	Medium	5.45	5.52	0.255	6.383	0.8392	Medium	5.45	5.52	0.145	3.636	0.7543	Medium	5.45	5.52	0.776	19.395	0.7784	Medium	5.45
Apo_lipin	485	494	LEQAVSYQQF	10.57	1	8	10.39	10.76	0.493	6.168	0.7329	Medium	10.39	10.76	0.508	6.351	0.6886	Medium	10.39	10.76	0.53	6.62	0.6884	Medium	10.39	10.76	1.471	18.382	0.707	Medium	10.39	10.76	1.653	20.668	0.7053	Medium	10.39	10.76	1.705	21.311	0.6865	Medium	10.39	10.76	2.79	34.872	0.6869	Medium	10.39
Apo_lipin	485	506	LEQAVSYQQFADNPAIIDDPNL	12.34	3	18	12.43	12.51	0.659	3.662	0.9287	High	12.43	12.51	0.619	3.438	0.9389	High	12.43	12.51	0.711	3.948	0.9272	High	12.43	12.51	1.844	10.246	0.9276	High	12.43	12.51	1.948	10.82	0.9212	High	12.43	12.51	1.912	10.624	0.9279	High	12.43	12.51	4.025	22.363	0.9275	High	12.43
Apo_lipin	486	506	EQAVSYQQFADNPAIIDDPNL	12.19	2	17	12.21	12.29	0.694	4.082	0.9204	High	12.21	12.29	0.652	3.836	0.9196	High	12.21	12.29	0.73	4.295	0.906	High	12.21	12.28	1.812	10.658	0.9007	High	12.21	12.29	1.887	11.097	0.9131	High	12.21	12.28	1.91	11.235	0.8884	Medium	12.21	12.28	3.88	22.823	0.908	High	12.21
Apo_lipin	488	506	AVSYQQFADNPAIIDDPNL	12.18	2	15	12.22	12.3	0.681	4.54	0.9077	Medium	12.22	12.3	0.604	4.023	0.9046	Medium	12.22	12.3	0.696	4.643	0.9037	Medium	12.22	12.29	1.749	11.661	0.8852	Medium	12.22	12.29	1.841	12.275	0.8959	Medium	12.22	12.29	1.824	12.163	0.8709	Medium	12.22	12.29	3.636	24.242	0.8783	Medium	12.22
Apo_lipin	489	506	VSYQQFADNPAIIDDPNL	12.09	2	14	12.29	12.35	0.806	5.757	0.6918	Medium	12.29	12.35	0.762	5.444	0.7082	Medium	12.29	12.36	0.594	4.245	0.6058	Medium	12.28	12.35	1.812	12.94	0.6212	Medium	12.29	12.35	1.677	11.975	0.6635	Medium	12.28	12.35	2.176	15.545	0.5961	Medium	12.28	12.35	3.651	26.082	0.6334	Medium	12.26
Apo_lipin	491	506	YQQFADNPAIIDDPNL	11.77	2	12	11.81	11.88	0.25	2.085	0.9248	High	11.81	11.88	0.184	1.531	0.9041	High	11.81	11.89	0.249	2.078	0.8903	High	11.8	11.88	0.423	3.526	0.8961	Medium	11.81	11.88	0.533	4.44	0.8952	High	11.8	11.88	0.558	4.653	0.8793	High	11.81	11.88	1.657	13.808	0.8914	High	11.81
Apo_lipin	495	506	ADNPAIIDDPNL	10.55	2	8	10.57	10.64	0.173	2.158	0.9163	Medium	10.57	10.64	0.157	1.959	0.9061	Medium	10.58	10.64	0.192	2.404	0.9012	Medium	10.57	10.64	0.381	4.756	0.9081	Medium	10.57	10.64	0.38	4.752	0.8894	Medium	10.57	10.64	0.39	4.873	0.8942	Medium	10.57	10.64	1.272	15.905	0.8986	Medium	10.57
Apo_lipin	507	524	VVKVGNKYYNWTTAAPLL	11.82	2	15	11.87	11.94	1.015	6.769	0.948	High	11.87	11.94	1.006	6.705	0.9445	High	11.87	11.94	1.071	7.137	0.9404	High	11.86	11.94	1.558	10.384	0.9408	High	11.87	11.94	1.584	10.561	0.9494	High	11.86	11.94	1.651	11.004	0.9441	High	11.86	11.94	2.643	17.623	0.9416	High	11.86
Apo_lipin	507	525	VVKVGNKYYNWTTAAPLLL	12.8	3	16	12.84	12.92	0.961	6.007	0.9291	High	12.84	12.92	0.947	5.916	0.9392	High	12.84	12.92	1.048	6.551	0.9399	High	12.84	12.91	1.526	9.538	0.9326	High	12.84	12.91	1.559	9.743	0.9309	High	12.84	12.91	1.638	10.237	0.9396	High	12.84	12.91	2.53	15.815	0.9298	High	12.84
Apo_lipin	525	529	LAMQA	7.56	1	3	7.6	7.67	0.071	2.356	0.9155	High	7.6	7.67	0.062	2.064	0.9185	Medium	7.6	7.67	0.067	2.241	0.905	Medium	7.6	7.67	0.054	1.801	0.9095	Medium	7.6	7.67	0.059	1.954	0.9092	High	7.6	7.67	0.055	1.823	0.91	Medium	7.6	7.67	0.061	2.033	0.907	High	7.6
Apo_lipin	528	540	QAFQKPLPKATVE	6.91	2	9	6.9	6.97	2.759	30.66	0.8875	High	6.9	6.97	2.726	30.288	0.8742	High	6.9	6.96	2.857	31.741	0.8612	Medium	6.89	6.96	4.727	52.524	0.8497	Medium	6.9	6.96	4.836	53.73	0.8579	High	6.9	6.96	4.821	53.561	0.8502	Medium	6.9	6.96	6.236	69.29	0.8591	Medium	6.9
Apo_lipin	530	540	FQKPLPKATVE	6.42	2	7	6.5	6.58	2.399	34.268	0.9547	High	6.5	6.58	2.357	33.673	0.9472	High	6.5	6.58	2.499	35.695	0.9313	High	6.5	6.58	3.878	55.397	0.9039	High	6.5	6.58	3.963	56.617	0.9524	High	6.5	6.58	3.897	55.678	0.9343	High	6.5	6.58	5.296	75.664	0.9399	High	6.5
Apo_lipin	530	541	FQKPLPKATVES	6.27	3	8	6.43	6.5	2.464	30.797	0.7645	Medium	6.43	6.5	2.44	30.5	0.7759	Medium	6.42	6.49	2.476	30.946	0.7493	Medium	6.42	6.49	4.555	56.937	0.7031	Medium	6.43	6.49	4.518	56.475	0.7655	Medium	6.36	6.43	4.46	55.755	0.7949	Medium	6.43	6.49	6.038	75.474	0.7166	Medium	6.43
Apo_lipin	530	554	FQKPLPKATVESIMRDKMPKKGGRW	8.71	5	20	8.71	8.78	5.194	25.97	0.8561	Medium	8.71	8.78	5.153	25.764	0.8565	Medium	8.71	8.78	5.402	27.008	0.8649	Medium	8.71	8.77	8.583	42.915	0.8492	Medium	8.71	8.78	8.962	44.809	0.8586	Medium	8.71	8.78	9.164	45.822	0.8138	Medium	8.71	8.78	12.034	60.168	0.8637	Medium	8.71
Apo_lipin	541	554	SIMRDKMPKKGGRW	6.47	3	11	6.51	6.59	3.568	32.439	0.9294	High	6.51	6.59	3.432	31.197	0.9182	Medium	6.51	6.58	3.601	32.734	0.9109	Medium	6.51	6.58	4.874	44.311	0.8963	Medium	6.51	6.59	5.056	45.966	0.9016	Medium	6.51	6.59	4.921	44.738	0.8831	Medium	6.51	6.58	5.729	52.084	0.8918	Medium	6.51
Apo_lipin	544	554	RDKMPKKGGRW	4.68	3	8	4.57	4.65	3.628	45.352	0.9186	Medium	4.57	4.65	3.53	44.129	0.8948	Medium	4.57	4.64	3.767	47.091	0.8849	Medium	4.57	4.64	4.303	53.793	0.9018	Medium	4.57	4.65	4.389	54.859	0.9116	Medium	4.57	4.65	4.292	53.653	0.8927	Medium	4.57	4.65	4.71	58.878	0.8836	Medium	4.57
Apo_lipin	544	555	RDKMPKKGGRWW	7.65	4	9	7.71	7.78	3.94	43.778	0.7714	Medium	7.71	7.78	3.93	43.663	0.689	Medium	7.71	7.78	3.961	44.006	0.7745	Medium	7.71	7.78	4.276	47.509	0.7274	Medium	7.71	7.78	4.143	46.038	0.7336	Medium	7.71	7.78	4.442	49.355	0.7761	Medium	7.71	7.78	4.39	48.78	0.7719	Medium	7.71
Apo_lipin	555	564	WFSWRGRNAT	10.27	3	8	10.43	10.51	4.548	56.856	0.9381	High	10.43	10.51	4.572	57.147	0.9327	High	10.43	10.51	4.57	57.131	0.9195	High	10.43	10.5	4.521	56.514	0.9327	High	10.43	10.51	4.587	57.336	0.9324	High	10.43	10.5	4.709	58.86	0.925	High	10.43	10.5	4.657	58.214	0.9208	High	10.43
Apo_lipin	555	575	WFSWRGRNATIKEESKPEQCL	9.99	4	18	10	10.08	8.13	45.169	0.8223	Medium	10	10.08	8.19	45.5	0.7915	Medium	10.01	10.08	8.407	46.704	0.7304	Medium	10	10.08	8.052	44.733	0.7934	Medium	10	10.08	8.014	44.52	0.8285	Medium	10	10.08	8.321	46.228	0.7369	Medium	10	10.08	8.297	46.094	0.8092	Medium	10
Apo_lipin	565	591	IKEESKPEQCLTGKGHNTGEQPAQLGL	8.04	4	23	8.24	8.32	11.689	50.82	0.7839	Medium	8.24	8.32	11.832	51.445	0.8197	Medium	8.24	8.31	11.692	50.833	0.7107	Medium	8.24	8.31	11.804	51.322	0.754	Medium	8.24	8.32	11.843	51.491	0.8009	Medium	8.15	8.22	12.067	52.464	0.8547	Medium	8.24	8.31	11.477	49.898	0.7563	Medium	8.24
Apo_lipin	568	591	ESKPEQCLTGKGHNTGEQPAQLGL	8.5	4	20	8.63	8.7	11.144	55.72	0.8038	Medium	8.63	8.7	11.315	56.577	0.8188	Medium	8.63	8.71	11.102	55.512	0.7129	Medium	8.62	8.7	11.197	55.987	0.7776	Medium	8.63	8.7	11.23	56.151	0.7912	Medium	8.62	8.7	11.269	56.345	0.7382	Medium	8.62	8.7	10.858	54.289	0.7575	Medium	8.63
Apo_lipin	576	589	TGKGHNTGEQPAQL	5.91	2	11	5.9	5.97	5.611	51.012	0.6904	Medium	5.95	6.02	5.536	50.326	0.6594	Medium	5.87	5.95	5.781	52.556	0.6456	Medium	5.9	5.96	5.678	51.621	0.6529	Medium	5.9	5.96	5.894	53.583	0.6707	Medium	5.82	5.89	5.754	52.311	0.6751	Medium	5.85	5.92	5.745	52.231	0.6744	Medium	5.9
Apo_lipin	592	619	ATRIKHESSSSDEEHAAAKPSGSSHLSL	6.11	4	25	6.09	6.16	8.106	32.422	0.8359	Medium	6.09	6.16	7.848	31.393	0.7914	Medium	6.09	6.16	8.319	33.275	0.7531	Medium	6.09	6.16	8.621	34.486	0.746	Medium	6.09	6.16	8.789	35.155	0.8042	Medium	6.09	6.16	8.599	34.395	0.7626	Medium	6.09	6.16	8.597	34.387	0.8137	Medium	6.09
Apo_lipin	620	631	LSNVSYKKTLRL	8.14	3	10	8.07	8.13	2.756	27.56	0.8847	Medium	8.07	8.13	2.79	27.902	0.8877	Medium	8.06	8.13	2.792	27.924	0.8825	Medium	8.06	8.13	3.52	35.196	0.8922	Medium	8.06	8.13	3.491	34.913	0.8832	Medium	8.06	8.13	3.579	35.789	0.8878	Medium	8.06	8.13	4.27	42.698	0.8832	Medium	8.06
Apo_lipin	620	631	LSNVSYKKTLRL	8.14	4	10	8.03	8.11	2.721	27.205	0.899	High	8.03	8.11	2.726	27.257	0.9021	High	8.03	8.1	2.791	27.905	0.8981	High	8.03	8.1	3.452	34.519	0.8991	High	8.03	8.11	3.605	36.05	0.9094	High	8.03	8.1	3.56	35.602	0.9073	High	8.03	8.1	4.305	43.052	0.9123	High	8.03
Apo_lipin	620	636	LSNVSYKKTLRLTSEQL	8.88	3	15	9.01	9.07	3.571	23.81	0.8318	Medium	9.01	9.07	3.576	23.839	0.8235	Medium	9.01	9.08	3.604	24.025	0.7533	Medium	9	9.07	4.314	28.76	0.7841	Medium	9	9.07	4.363	29.085	0.8	Medium	9	9.07	4.631	30.871	0.7227	Medium	9	9.07	5.499	36.663	0.7602	Medium	9
Apo_lipin	620	647	LSNVSYKKTLRLTSEQLKSLKLKNGPND	8.88	4	25	8.85	8.92	4.051	16.205	0.7926	Medium	8.85	8.92	3.932	15.727	0.7741	Medium	8.86	8.92	4.24	16.961	0.7689	Medium	8.85	8.92	5.409	21.634	0.7621	Medium	8.85	8.92	5.8	23.202	0.7442	Medium	8.85	8.92	5.891	23.566	0.7502	Medium	8.85	8.92	7.97	31.881	0.7179	Medium	8.85
Apo_lipin	620	650	LSNVSYKKTLRLTSEQLKSLKLKNGPNDVVF	9.97	5	28	10	10.08	3.79	13.534	0.9035	High	10	10.08	3.664	13.084	0.9065	High	10.01	10.08	4.07	14.534	0.905	High	10	10.08	5.172	18.472	0.8927	High	10	10.08	5.327	19.026	0.8952	High	10	10.08	5.678	20.28	0.8992	High	10	10.08	7.693	27.475	0.8982	High	10
Apo_lipin	632	650	TSEQLKSLKLKNGPNDVVF	9.61	4	16	9.69	9.77	0.898	5.615	0.8649	Medium	9.69	9.77	0.855	5.341	0.8584	Medium	9.7	9.77	1.009	6.305	0.8722	Medium	9.69	9.76	1.849	11.554	0.856	Medium	9.69	9.77	1.876	11.724	0.8527	Medium	9.69	9.77	1.883	11.77	0.8725	Medium	9.69	9.77	2.939	18.369	0.8565	Medium	9.69
Apo_lipin	637	650	KSLKLKNGPNDVVF	8.77	4	11	8.79	8.85	0.605	5.497	0.8117	Medium	8.79	8.85	0.764	6.948	0.806	Medium	8.79	8.86	0.731	6.642	0.7317	Medium	8.78	8.85	1.176	10.693	0.7829	Medium	8.79	8.85	1.219	11.079	0.7827	Medium	8.78	8.85	1.368	12.434	0.6848	Medium	8.78	8.85	1.602	14.567	0.737	Medium	8.78
Apo_lipin	639	650	LKLKNGPNDVVF	9.67	3	9	9.71	9.78	0.462	5.131	0.7682	Medium	9.71	9.78	0.488	5.421	0.7497	Medium	9.71	9.78	0.535	5.947	0.784	Medium	9.71	9.77	0.522	5.799	0.7729	Medium	9.71	9.78	0.588	6.538	0.7433	Medium	9.71	9.77	0.574	6.381	0.8044	Medium	9.71	9.77	0.956	10.622	0.7715	Medium	9.71
Apo_lipin	651	662	SVTTQYQGTCRC	7.41	2	10	7.43	7.5	5.172	51.719	0.8643	Medium	7.43	7.5	5.116	51.157	0.8745	Medium	7.42	7.5	5.2	52.001	0.8541	Medium	7.42	7.5	6.531	65.306	0.8374	Medium	7.43	7.5	6.562	65.615	0.8759	Medium	7.42	7.5	6.681	66.81	0.8177	Medium	7.42	7.5	7.515	75.149	0.8496	Medium	7.43
Apo_lipin	651	668	SVTTQYQGTCRCEGTIYL	11.12	2	16	11.16	11.23	5.125	32.029	0.8514	Medium	11.13	11.2	4.911	30.693	0.7869	Medium	11.24	11.31	5.025	31.409	0.8753	Medium	11.23	11.31	5.956	37.224	0.8892	Medium	11.24	11.31	5.979	37.37	0.8779	Medium	11.23	11.31	6.224	38.9	0.8707	Medium	11.23	11.31	7.11	44.435	0.8651	Medium	11.24
Apo_lipin	669	678	WNWDDKVIIS	12.03	2	8	12.16	12.23	0.197	2.467	0.8962	Medium	12.16	12.23	0.222	2.777	0.8774	Medium	12.16	12.23	0.103	1.286	0.8448	Medium	12.16	12.22	0.131	1.64	0.8407	Medium	12.16	12.23	0.211	2.641	0.8613	Medium	12.16	12.22	0.241	3.018	0.8301	Medium	12.16	12.22	0.451	5.641	0.8319	Medium	12.16
Apo_lipin	669	685	WNWDDKVIISDIDGTIT	13.41	2	15	13.62	13.69	3.491	23.274	0.7697	Medium	13.62	13.69	3.239	21.591	0.7671	Medium	13.62	13.69	3.669	24.46	0.7001	Medium	13.62	13.68	4.488	29.922	0.6606	Medium	13.62	13.69	4.337	28.913	0.6928	Medium	13.59	13.67	4.698	31.319	0.6718	Medium	13.62	13.69	5.18	34.532	0.6964	Medium	13.62
Apo_lipin	669	700	WNWDDKVIISDIDGTITRSDTLGHILPTLGKD	13.61	5	29	13.71	13.79	11.081	38.209	0.9032	High	13.71	13.79	10.873	37.492	0.9055	High	13.71	13.79	11.463	39.526	0.9023	High	13.71	13.78	13.229	45.618	0.9094	High	13.71	13.79	12.715	43.844	0.9046	High	13.71	13.79	13.301	45.867	0.9055	High	13.71	13.79	14.472	49.902	0.9134	High	13.71
Apo_lipin	669	709	WNWDDKVIISDIDGTITRSDTLGHILPTLGKDWTHQGIAKL	13.77	5	38	13.73	13.81	13.518	35.574	0.8711	High	13.73	13.81	13.239	34.838	0.8667	High	13.73	13.81	13.806	36.332	0.8729	High	13.73	13.8	17.059	44.891	0.8657	High	13.73	13.8	16.461	43.318	0.8635	High	13.73	13.8	17.377	45.73	0.8607	High	13.73	13.8	19.337	50.886	0.8668	High	13.73
Apo_lipin	680	685	IDGTIT	6.89	1	4	6.98	7.05	1.637	40.923	0.8009	Medium	6.98	7.05	1.566	39.161	0.7908	Medium	6.98	7.05	1.646	41.142	0.805	Medium	6.92	6.99	2.294	57.348	0.7932	Medium	6.98	7.05	2.267	56.674	0.7808	Medium	6.94	7.01	2.293	57.331	0.7817	Medium	6.98	7.05	2.325	58.122	0.7907	Medium	6.98
Apo_lipin	680	700	IDGTITRSDTLGHILPTLGKD	10.4	4	18	10.49	10.57	8.5	47.224	0.8145	Medium	10.49	10.57	8.569	47.607	0.83	Medium	10.49	10.57	8.554	47.525	0.7659	Medium	10.49	10.56	9.247	51.37	0.8232	Medium	10.49	10.56	9.301	51.672	0.8343	Medium	10.49	10.56	9.593	53.295	0.7836	Medium	10.49	10.56	9.519	52.881	0.8309	Medium	10.49
Apo_lipin	680	709	IDGTITRSDTLGHILPTLGKDWTHQGIAKL	11.46	4	27	11.52	11.59	9.546	35.355	0.8504	Medium	11.52	11.59	9.401	34.82	0.8261	Medium	11.52	11.59	9.883	36.604	0.8016	Medium	11.52	11.59	11.811	43.743	0.8158	Medium	11.52	11.59	11.514	42.645	0.8299	Medium	11.52	11.59	12.153	45.01	0.7816	Medium	11.52	11.59	13.013	48.198	0.795	Medium	11.52
Apo_lipin	686	709	RSDTLGHILPTLGKDWTHQGIAKL	10.87	4	21	10.99	11.06	7.371	35.102	0.7139	Medium	10.99	11.06	7.335	34.928	0.7049	Medium	11	11.06	7.6	36.188	0.6426	Medium	10.99	11.06	8.959	42.663	0.6924	Medium	10.99	11.06	8.718	41.513	0.6848	Medium	10.99	11.06	9.308	44.326	0.6441	Medium	10.99	11.06	10.047	47.845	0.6426	Medium	10.99
Apo_lipin	701	709	WTHQGIAKL	8.35	2	7	8.35	8.42	1.276	18.224	0.9315	Medium	8.35	8.42	1.286	18.369	0.9351	Medium	8.35	8.41	1.308	18.688	0.9327	Medium	8.35	8.41	2.365	33.791	0.9349	Medium	8.35	8.42	2.483	35.466	0.9239	Medium	8.35	8.41	2.396	34.223	0.9347	Medium	8.35	8.41	3.306	47.228	0.9239	Medium	8.35
Apo_lipin	710	720	YHKVSQNGYKF	7.09	3	9	7.15	7.22	0.283	3.14	0.8868	High	7.15	7.22	0.33	3.668	0.9116	High	7.15	7.21	0.275	3.06	0.8928	High	7.15	7.21	0.485	5.388	0.88	High	7.15	7.22	0.602	6.688	0.9091	High	7.15	7.21	0.59	6.551	0.8993	High	7.15	7.21	1.001	11.12	0.8809	High	7.15
Apo_lipin	710	721	YHKVSQNGYKFL	8.82	3	10	8.78	8.85	0.154	1.542	0.7842	Medium	8.78	8.85	0.172	1.715	0.7467	Medium	8.78	8.86	0.177	1.765	0.7871	Medium	8.77	8.85	0.354	3.539	0.7949	Medium	8.78	8.85	0.544	5.437	0.7934	Medium	8.78	8.85	0.329	3.289	0.7873	Medium	8.78	8.85	0.811	8.106	0.803	Medium	8.78
Apo_lipin	710	723	YHKVSQNGYKFLYC	9.98	2	12	9.99	10.06	0.216	1.803	0.9001	Medium	9.99	10.06	0.218	1.817	0.8884	Medium	9.99	10.06	0.221	1.841	0.8022	Medium	9.98	10.06	0.298	2.484	0.8322	Medium	9.99	10.06	0.304	2.53	0.8929	Medium	9.98	10.06	0.402	3.35	0.7411	Medium	9.98	10.06	0.761	6.343	0.8576	Medium	9.99
Apo_lipin	721	725	LYCSA	7.82	1	3	7.91	7.98	0.812	27.082	0.8841	Medium	7.91	7.98	0.822	27.403	0.9249	Medium	7.85	7.92	0.802	26.722	0.9141	Medium	7.91	7.98	0.96	32	0.9052	Medium	7.91	7.98	0.946	31.544	0.9028	Medium	7.91	7.98	0.974	32.476	0.855	Medium	7.91	7.98	1.273	42.445	0.9166	Medium	7.91
Apo_lipin	724	730	SARAIGM	7.04	2	5	7	7.07	2.679	53.587	0.8885	Medium	7	7.07	2.61	52.19	0.8983	Medium	7	7.06	2.665	53.29	0.8777	Medium	7	7.06	3.559	71.182	0.8414	Medium	7	7.06	3.655	73.09	0.8766	Medium	7	7.06	3.557	71.131	0.8583	Medium	7	7.06	3.873	77.46	0.8606	Medium	7
Apo_lipin	724	732	SARAIGMAD	6.63	2	7	6.71	6.77	3.301	47.158	0.737	Medium	6.71	6.77	3.383	48.327	0.7351	Medium	6.7	6.77	3.341	47.731	0.7124	Medium	6.66	6.73	4.224	60.348	0.7432	Medium	6.7	6.77	4.438	63.404	0.7451	Medium	6.65	6.72	4.304	61.482	0.7257	Medium	6.7	6.77	4.702	67.172	0.704	Medium	6.7
Apo_lipin	726	760	RAIGMADMTRGYLHWVNERGTVLPQGPLLLSPSSL	13.01	4	30	13.15	13.23	10.902	36.341	0.8371	Medium	13.15	13.23	10.422	34.741	0.8266	Medium	13.15	13.23	11.285	37.617	0.7974	Medium	13.15	13.22	14.658	48.86	0.7696	Medium	13.15	13.22	14.023	46.743	0.815	Medium	13.15	13.22	14.933	49.776	0.79	Medium	13.15	13.22	17.612	58.706	0.7905	Medium	13.15
Apo_lipin	730	738	MADMTRGYL	10.31	2	7	10.32	10.39	3.906	55.795	0.6974	Medium	10.32	10.39	3.916	55.94	0.6773	Medium	10.27	10.34	3.939	56.269	0.6623	Medium	10.32	10.39	3.991	57.018	0.6874	Medium	10.32	10.39	4.017	57.381	0.6748	Medium	10.29	10.36	4.177	59.669	0.666	Medium	10.32	10.39	4.308	61.544	0.6806	Medium	10.32
Apo_lipin	731	743	ADMTRGYLHWVNE	10.87	2	11	10.89	10.96	4.895	44.498	0.7554	Medium	10.89	10.96	4.926	44.783	0.7083	Medium	10.9	10.96	4.745	43.135	0.7454	Medium	10.89	10.96	5.839	53.086	0.7481	Medium	10.89	10.96	5.793	52.664	0.7293	Medium	10.89	10.96	5.944	54.036	0.7364	Medium	10.89	10.96	6.151	55.92	0.7317	Medium	10.89
Apo_lipin	731	754	ADMTRGYLHWVNERGTVLPQGPLL	12.08	3	20	12.19	12.27	6.899	34.494	0.9124	High	12.19	12.27	6.837	34.186	0.9108	High	12.2	12.27	7.301	36.504	0.8995	Medium	12.19	12.27	9.184	45.92	0.895	Medium	12.19	12.27	8.992	44.959	0.9084	Medium	12.19	12.27	9.412	47.058	0.8782	Medium	12.19	12.27	10.968	54.842	0.8719	Medium	12.19
Apo_lipin	731	760	ADMTRGYLHWVNERGTVLPQGPLLLSPSSL	12.69	4	25	12.9	12.97	8.059	32.234	0.8981	Medium	12.9	12.97	7.881	31.524	0.8899	Medium	12.9	12.97	8.529	34.117	0.8666	Medium	12.9	12.96	11.43	45.718	0.8671	Medium	12.9	12.96	11.022	44.086	0.8874	Medium	12.9	12.96	11.614	46.457	0.8544	Medium	12.9	12.96	13.789	55.155	0.862	Medium	12.9
Apo_lipin	733	754	MTRGYLHWVNERGTVLPQGPLL	11.51	4	18	11.61	11.68	5.264	29.242	0.8882	Medium	11.61	11.68	5.179	28.771	0.8783	Medium	11.61	11.68	5.648	31.378	0.8564	Medium	11.6	11.68	7.216	40.088	0.8683	Medium	11.61	11.68	7.023	39.014	0.8762	Medium	11.6	11.68	7.436	41.31	0.8416	Medium	11.6	11.68	8.586	47.698	0.8446	Medium	11.6
Apo_lipin	733	760	MTRGYLHWVNERGTVLPQGPLLLSPSSL	12.29	4	23	12.42	12.49	6.265	27.24	0.8308	Medium	12.42	12.49	6.022	26.182	0.8302	Medium	12.42	12.49	6.774	29.451	0.8139	Medium	12.42	12.48	8.96	38.954	0.7982	Medium	12.42	12.49	8.829	38.387	0.819	Medium	12.42	12.48	9.252	40.228	0.752	Medium	12.42	12.48	11.347	49.334	0.7855	Medium	12.42
Apo_lipin	734	754	TRGYLHWVNERGTVLPQGPLL	11.51	3	17	11.5	11.57	4.922	28.95	0.7832	Medium	11.5	11.57	4.759	27.994	0.7615	Medium	11.5	11.58	5.206	30.621	0.7201	Medium	11.49	11.57	6.613	38.899	0.7248	Medium	11.5	11.57	6.471	38.062	0.7608	Medium	11.49	11.57	6.906	40.625	0.7298	Medium	11.49	11.57	7.775	45.734	0.7098	Medium	11.5
Apo_lipin	734	760	TRGYLHWVNERGTVLPQGPLLLSPSSL	12.24	4	22	12.35	12.43	5.847	26.579	0.8609	Medium	12.35	12.43	5.832	26.51	0.8447	Medium	12.34	12.41	6.316	28.709	0.83	Medium	12.35	12.43	8.703	39.559	0.8228	Medium	12.35	12.43	8.413	38.239	0.8452	Medium	12.35	12.43	8.957	40.714	0.7886	Medium	12.35	12.43	10.607	48.213	0.8173	Medium	12.35
Apo_lipin	739	754	HWVNERGTVLPQGPLL	11.08	3	12	11.18	11.25	3.355	27.956	0.9176	High	11.18	11.25	3.338	27.813	0.9177	High	11.18	11.26	3.568	29.737	0.9038	Medium	11.17	11.25	4.665	38.879	0.9196	High	11.18	11.25	4.6	38.334	0.9212	High	11.18	11.25	4.822	40.187	0.9191	Medium	11.18	11.25	5.895	49.127	0.8911	Medium	11.18
Apo_lipin	739	760	HWVNERGTVLPQGPLLLSPSSL	12.29	3	17	12.39	12.46	4.308	25.338	0.9108	High	12.39	12.46	4.244	24.963	0.9149	High	12.39	12.46	4.639	27.287	0.9106	High	12.38	12.46	6.697	39.396	0.916	High	12.39	12.46	6.513	38.309	0.9158	High	12.38	12.46	6.958	40.929	0.9044	High	12.38	12.46	8.747	51.45	0.9219	High	12.38
Apo_lipin	744	760	RGTVLPQGPLLLSPSSL	12.59	2	12	12.69	12.77	3.129	26.075	0.9256	Medium	12.69	12.76	2.949	24.578	0.8966	Medium	12.69	12.77	3.107	25.891	0.8812	Medium	12.69	12.76	5.171	43.09	0.9003	Medium	12.69	12.76	5.176	43.134	0.9089	Medium	12.69	12.76	5.149	42.911	0.8935	Medium	12.69	12.76	6.931	57.76	0.9018	Medium	12.69
Apo_lipin	749	760	PQGPLLLSPSSL	12.81	2	8	12.81	12.88	1.991	24.892	0.8579	Medium	12.81	12.88	1.818	22.725	0.8069	Medium	12.81	12.88	1.973	24.665	0.78	Medium	12.8	12.88	2.952	36.904	0.8148	Medium	12.81	12.88	3.062	38.269	0.8121	Medium	12.8	12.88	3.035	37.94	0.7503	Medium	12.8	12.88	3.953	49.414	0.7819	Medium	12.8
Apo_lipin	755	760	LSPSSL	9.08	1	3	9.19	9.27	1.452	48.415	0.9272	Medium	9.19	9.27	1.469	48.982	0.9248	Medium	9.19	9.27	1.422	47.385	0.9085	Medium	9.19	9.26	2.184	72.792	0.8919	Medium	9.19	9.26	2.284	76.12	0.906	Medium	9.19	9.26	2.224	74.117	0.8803	Medium	9.19	9.26	2.484	82.797	0.8981	Medium	9.19
Apo_lipin	761	781	FSALHREVIEKKPEKFKVQCL	8.07	4	18	8.02	8.09	6.403	35.574	0.8327	Medium	8.02	8.09	6.216	34.534	0.8064	Medium	8.02	8.09	6.482	36.009	0.8479	Medium	8.02	8.09	7.796	43.309	0.8401	Medium	8.02	8.09	7.721	42.894	0.8407	Medium	8.02	8.09	7.968	44.268	0.8337	Medium	8.02	8.09	8.651	48.059	0.841	Medium	8.02
Apo_lipin	765	776	HREVIEKKPEKF	4.92	3	9	4.92	4.99	5.222	58.026	0.8888	Medium	4.92	4.98	5.033	55.925	0.8734	Medium	4.91	4.98	5.261	58.455	0.8583	Medium	4.91	4.98	5.573	61.919	0.858	Medium	4.91	4.98	5.561	61.787	0.854	Medium	4.91	4.98	5.597	62.187	0.8224	Medium	4.91	4.98	5.568	61.862	0.8714	Medium	4.92
Apo_lipin	765	780	HREVIEKKPEKFKVQC	5.59	4	13	5.77	5.84	5.354	41.187	0.9179	Medium	5.77	5.84	5.133	39.487	0.9308	Medium	5.76	5.84	5.442	41.859	0.8899	Medium	5.76	5.84	6.739	51.84	0.9	Medium	5.76	5.84	6.792	52.248	0.9123	Medium	5.76	5.84	6.796	52.279	0.8725	Medium	5.76	5.84	7.676	59.048	0.8834	Medium	5.76
Apo_lipin	765	781	HREVIEKKPEKFKVQCL	7.14	4	14	7.18	7.25	5.004	35.745	0.9351	High	7.18	7.25	4.906	35.044	0.9327	High	7.18	7.25	5.114	36.529	0.9368	High	7.18	7.25	6.322	45.159	0.9363	High	7.18	7.25	6.31	45.071	0.9358	High	7.18	7.25	6.424	45.883	0.9372	High	7.18	7.25	7.37	52.646	0.9401	High	7.18
Apo_lipin	765	782	HREVIEKKPEKFKVQCLT	6.83	4	15	6.93	7.01	5.02	33.47	0.8386	Medium	6.93	7.01	4.971	33.14	0.853	Medium	6.93	7	5.199	34.662	0.8276	Medium	6.93	7	6.39	42.599	0.8139	Medium	6.93	7.01	6.392	42.611	0.8408	Medium	6.93	7.01	6.406	42.709	0.8006	Medium	6.93	7	7.528	50.185	0.8321	Medium	6.93
Apo_lipin	765	783	HREVIEKKPEKFKVQCLTD	6.99	5	16	7.08	7.14	5.048	31.553	0.9112	High	7.08	7.14	4.918	30.74	0.9049	High	7.07	7.14	5.166	32.287	0.9021	High	7.07	7.14	6.436	40.224	0.9077	Medium	7.07	7.14	6.356	39.727	0.9078	High	7.07	7.14	6.509	40.68	0.893	Medium	7.07	7.14	7.6	47.502	0.9103	High	7.07
Apo_lipin	782	789	TDIKNLFF	13.26	2	6	13.29	13.36	0.182	3.036	0.8531	High	13.34	13.41	0.29	4.84	0.823	Medium	13.35	13.41	0.177	2.953	0.8316	Medium	13.28	13.36	0.96	15.999	0.8826	Medium	13.28	13.36	1.075	17.922	0.8799	Medium	13.28	13.36	1.001	16.686	0.865	Medium	13.28	13.36	1.561	26.024	0.8674	Medium	13.28
Apo_lipin	782	795	TDIKNLFFPNTEPF	13.93	3	10	13.9	13.96	1.072	10.715	0.8564	Medium	13.9	13.97	0.839	8.392	0.7431	Medium	13.9	13.97	0.946	9.458	0.8251	Medium	13.89	13.96	1.947	19.467	0.786	Medium	13.9	13.96	2.061	20.608	0.7625	Medium	13.87	13.94	2.068	20.677	0.8159	Medium	13.89	13.96	3.07	30.698	0.7832	Medium	13.9
Apo_lipin	782	796	TDIKNLFFPNTEPFY	14.03	2	11	14.16	14.22	0.928	8.44	0.8758	Medium	14.16	14.22	0.851	7.737	0.8518	Medium	14.16	14.23	0.984	8.948	0.846	Medium	14.15	14.22	1.603	14.571	0.8367	Medium	14.16	14.22	1.639	14.9	0.8339	Medium	14.15	14.22	1.654	15.034	0.8443	Medium	14.15	14.22	2.8	25.457	0.8208	Medium	14.19
Apo_lipin	782	798	TDIKNLFFPNTEPFYAA	13.88	2	13	13.88	13.95	1.003	7.712	0.776	Medium	13.88	13.95	1.109	8.534	0.7131	Medium	13.88	13.95	1.155	8.885	0.7569	Medium	13.88	13.94	1.692	13.019	0.745	Medium	13.88	13.95	1.62	12.46	0.7297	Medium	13.88	13.94	1.8	13.846	0.7514	Medium	13.88	13.95	3.077	23.666	0.7202	Medium	13.88
Apo_lipin	782	799	TDIKNLFFPNTEPFYAAF	14.29	3	14	14.45	14.52	0.999	7.134	0.8131	Medium	14.45	14.52	0.844	6.027	0.7749	Medium	14.45	14.52	1	7.144	0.7731	Medium	14.45	14.51	1.654	11.815	0.7867	Medium	14.45	14.52	1.641	11.72	0.7659	Medium	14.45	14.52	1.881	13.436	0.7814	Medium	14.45	14.52	2.886	20.614	0.7647	Medium	14.45
Apo_lipin	782	806	TDIKNLFFPNTEPFYAAFGNRPADV	13.77	3	20	13.89	13.96	2.327	11.637	0.8109	Medium	13.89	13.96	2.194	10.972	0.7866	Medium	13.89	13.96	2.39	11.95	0.7827	Medium	13.89	13.95	3.778	18.89	0.7818	Medium	13.89	13.96	3.714	18.572	0.7673	Medium	13.89	13.95	3.961	19.803	0.7708	Medium	13.89	13.95	5.996	29.979	0.7616	Medium	13.89
Apo_lipin	782	808	TDIKNLFFPNTEPFYAAFGNRPADVYS	13.94	3	22	13.86	13.92	3.142	14.282	0.7602	Medium	13.86	13.92	2.899	13.179	0.7406	Medium	13.86	13.92	3.265	14.842	0.7559	Medium	13.85	13.92	5.321	24.185	0.7406	Medium	13.85	13.92	5.366	24.391	0.7448	Medium	13.85	13.92	5.144	23.38	0.7265	Medium	13.85	13.92	8.478	38.538	0.7693	Medium	13.85
Apo_lipin	783	796	DIKNLFFPNTEPFY	14.26	3	10	14.19	14.46	1.021	10.205	0.7836	Medium	14.19	14.46	0.968	9.676	0.7466	Medium	14.19	14.46	0.97	9.7	0.7607	Medium	14.19	14.46	1.59	15.902	0.7623	Medium	14.19	14.46	1.589	15.888	0.7545	Medium	14.19	14.46	1.72	17.204	0.7431	Medium	14.19	14.46	3.055	30.546	0.7247	Medium	14.19
Apo_lipin	784	795	IKNLFFPNTEPF	13.52	2	8	13.51	13.72	0.785	9.813	0.7892	Medium	13.51	13.72	0.742	9.274	0.7506	Medium	13.51	13.72	0.864	10.805	0.7427	Medium	13.51	13.72	1.269	15.856	0.7253	Medium	13.51	13.72	1.341	16.764	0.7146	Medium	13.51	13.72	1.461	18.261	0.7245	Medium	13.51	13.72	2.197	27.466	0.7105	Medium	13.51
Apo_lipin	784	796	IKNLFFPNTEPFY	13.88	2	9	13.75	13.81	0.877	9.745	0.8983	Medium	13.75	13.81	0.774	8.604	0.8755	Medium	13.75	13.81	0.961	10.681	0.889	Medium	13.74	13.81	1.293	14.365	0.8671	Medium	13.75	13.81	1.437	15.964	0.8812	Medium	13.74	13.81	1.597	17.744	0.898	Medium	13.74	13.81	2.479	27.549	0.8713	Medium	13.74
Apo_lipin	784	806	IKNLFFPNTEPFYAAFGNRPADV	13.41	3	18	13.49	13.55	1.941	10.785	0.764	Medium	13.49	13.55	1.893	10.518	0.7522	Medium	13.49	13.55	2.192	12.177	0.7355	Medium	13.48	13.55	2.996	16.647	0.7508	Medium	13.49	13.55	3.139	17.441	0.7485	Medium	13.48	13.55	3.238	17.986	0.7346	Medium	13.48	13.55	4.485	24.919	0.7387	Medium	13.48
Apo_lipin	796	806	YAAFGNRPADV	8.93	2	8	8.82	8.89	1.742	21.775	0.7055	Medium	8.82	8.89	1.804	22.548	0.6831	Medium	8.82	8.89	1.926	24.07	0.7062	Medium	8.82	8.88	2.988	37.355	0.7295	Medium	8.86	8.93	3.003	37.538	0.714	Medium	8.82	8.88	2.937	36.715	0.7193	Medium	8.82	8.88	3.737	46.71	0.7097	Medium	8.82
Apo_lipin	796	808	YAAFGNRPADVYS	9.2	2	10	9.31	9.38	2.503	25.033	0.7218	Medium	9.31	9.38	2.422	24.221	0.7002	Medium	9.31	9.39	2.421	24.211	0.6231	Medium	9.3	9.38	3.846	38.465	0.6794	Medium	9.31	9.38	4.019	40.189	0.7093	Medium	9.3	9.38	4.077	40.771	0.5884	Medium	9.3	9.38	4.982	49.824	0.6658	Medium	9.25
Apo_lipin	797	806	AAFGNRPADV	7.77	2	7	7.75	7.82	1.972	28.167	0.9127	Medium	7.76	7.82	2.006	28.663	0.9103	Medium	7.75	7.82	2.049	29.274	0.9147	Medium	7.75	7.82	2.809	40.129	0.9174	Medium	7.75	7.82	2.882	41.177	0.9118	Medium	7.75	7.82	2.81	40.144	0.9094	Medium	7.75	7.82	3.621	51.724	0.923	Medium	7.75
Apo_lipin	797	808	AAFGNRPADVYS	8.24	2	9	8.3	8.37	2.476	27.508	0.8159	Medium	8.3	8.37	2.418	26.863	0.8215	Medium	8.3	8.36	2.507	27.854	0.7579	Medium	8.3	8.36	3.924	43.6	0.7883	Medium	8.3	8.37	4.035	44.832	0.8364	Medium	8.24	8.31	3.991	44.342	0.8268	Medium	8.3	8.36	4.951	55.015	0.7919	Medium	8.3
Apo_lipin	797	816	AAFGNRPADVYSYKQVGVSL	10.45	3	17	10.47	10.53	3.414	20.084	0.7517	Medium	10.47	10.53	3.425	20.149	0.7751	Medium	10.47	10.53	3.624	21.318	0.7217	Medium	10.46	10.53	5.632	33.128	0.7299	Medium	10.46	10.53	5.878	34.576	0.7577	Medium	10.46	10.53	5.794	34.08	0.6916	Medium	10.46	10.53	8.648	50.868	0.7298	Medium	10.46
Apo_lipin	799	806	FGNRPADV	6.91	2	5	7	7.08	1.571	31.412	0.7855	Medium	7	7.08	1.64	32.799	0.792	Medium	6.99	7.05	1.711	34.212	0.7744	Medium	7	7.07	2.544	50.886	0.7384	Medium	7	7.07	2.524	50.48	0.7925	Medium	6.85	6.92	2.454	49.07	0.8287	Medium	7	7.07	3.253	65.059	0.7657	Medium	7
Apo_lipin	799	808	FGNRPADVYS	7.65	2	7	7.64	7.7	2.321	33.164	0.8553	Medium	7.64	7.7	2.403	34.332	0.8026	Medium	7.63	7.7	2.361	33.725	0.8241	Medium	7.63	7.7	3.718	53.114	0.8587	Medium	7.64	7.7	3.762	53.749	0.859	Medium	7.63	7.7	3.673	52.469	0.8416	Medium	7.63	7.7	4.717	67.381	0.8464	Medium	7.64
Apo_lipin	800	806	GNRPADV	5.01	2	4	5.04	5.1	1.34	33.505	0.8704	Medium	5.03	5.1	1.326	33.145	0.9069	Medium	5.03	5.1	1.374	34.349	0.8914	Medium	5.03	5.1	1.983	49.58	0.8763	Medium	5.03	5.1	2.1	52.498	0.8694	Medium	5.03	5.1	2.021	50.523	0.8654	Medium	5.03	5.1	2.666	66.64	0.8755	Medium	5.03
Apo_lipin	800	808	GNRPADVYS	6.2	2	6	6.12	6.19	2.122	35.372	0.8906	Medium	6.12	6.19	2.251	37.509	0.9071	Medium	6.11	6.19	2.18	36.339	0.9085	Medium	6.11	6.19	3.431	57.182	0.9421	Medium	6.12	6.19	3.536	58.937	0.9387	Medium	6.12	6.19	3.394	56.575	0.9136	Medium	6.11	6.19	4.439	73.978	0.9158	Medium	6.12
Apo_lipin	807	816	YSYKQVGVSL	10.08	2	8	10.05	10.11	1.158	14.473	0.8945	High	10.05	10.11	1.158	14.473	0.9012	High	10.05	10.11	1.256	15.701	0.9081	Medium	10.04	10.11	2.18	27.247	0.9136	High	10.04	10.11	2.275	28.439	0.9137	High	10.04	10.11	2.27	28.377	0.9083	Medium	10.04	10.11	4.294	53.676	0.9111	High	10.04
Apo_lipin	809	816	YKQVGVSL	9.03	1	6	9.13	9.2	1.174	19.559	0.8846	Medium	9.13	9.2	1.228	20.466	0.8906	Medium	9.13	9.2	1.31	21.826	0.8256	Medium	9.13	9.19	2.066	34.433	0.8639	Medium	9.13	9.2	2.084	34.733	0.8901	Medium	9.13	9.19	1.995	33.245	0.806	Medium	9.13	9.2	3.243	54.053	0.8553	Medium	9.13
Apo_lipin	817	828	NRIFTVNPKGEL	9.4	3	9	9.42	9.49	1.373	15.256	0.904	High	9.42	9.49	1.115	12.391	0.8836	Medium	9.42	9.49	1.247	13.861	0.8819	High	9.41	9.49	2.937	32.631	0.9072	High	9.41	9.49	3.03	33.672	0.8944	High	9.41	9.49	2.886	32.067	0.8913	High	9.41	9.49	4.822	53.578	0.9138	High	9.41
Apo_lipin	817	839	NRIFTVNPKGELVQEHAKTNISS	7.98	5	20	7.99	8.06	6.174	30.871	0.8706	Medium	7.99	8.06	6.187	30.935	0.8501	Medium	7.99	8.05	6.458	32.289	0.8893	Medium	7.99	8.05	8.61	43.051	0.8829	Medium	7.99	8.05	8.745	43.727	0.8784	Medium	7.99	8.05	8.783	43.916	0.8769	Medium	7.99	8.05	10.624	53.12	0.8755	Medium	7.99
Apo_lipin	817	840	NRIFTVNPKGELVQEHAKTNISSY	8.71	4	21	8.78	8.85	6.378	30.37	0.8245	Medium	8.78	8.85	6.255	29.788	0.8403	Medium	8.78	8.86	6.639	31.613	0.8148	Medium	8.77	8.85	8.443	40.206	0.8124	Medium	8.78	8.85	8.629	41.091	0.8453	Medium	8.78	8.85	8.825	42.024	0.8111	Medium	8.78	8.85	10.53	50.145	0.8441	Medium	8.78
Apo_lipin	829	839	VQEHAKTNISS	4.15	2	9	4.27	4.35	5.362	59.575	0.9279	High	4.27	4.35	5.293	58.807	0.9147	High	4.27	4.34	5.574	61.936	0.9144	High	4.27	4.34	5.705	63.39	0.9173	High	4.27	4.34	5.697	63.304	0.9243	High	4.27	4.34	5.719	63.543	0.9252	High	4.27	4.34	5.743	63.813	0.9273	High	4.27
Apo_lipin	829	840	VQEHAKTNISSY	6.42	2	10	6.47	6.55	5.484	54.836	0.9072	High	6.45	6.51	5.304	53.044	0.9067	High	6.47	6.54	5.219	52.185	0.8839	Medium	6.47	6.54	5.49	54.898	0.8881	Medium	6.47	6.54	5.676	56.76	0.8977	High	6.47	6.54	5.508	55.075	0.8539	Medium	6.43	6.5	5.719	57.193	0.8985	High	6.47
Apo_lipin	840	845	YVRLCE	8.3	2	4	8.38	8.44	1.96	48.993	0.9393	High	8.38	8.44	1.908	47.7	0.9249	High	8.37	8.44	1.987	49.685	0.9253	High	8.37	8.44	2.966	74.144	0.9084	High	8.37	8.44	2.936	73.399	0.9077	High	8.37	8.44	2.893	72.321	0.9053	High	8.37	8.44	3.085	77.127	0.9207	High	8.37
Apo_lipin	844	854	CEVVDHVFPLL	13.88	2	8	13.9	13.96	0.467	5.837	0.9351	High	13.9	13.97	0.437	5.46	0.9223	High	13.9	13.97	0.519	6.485	0.9351	High	13.89	13.96	1.629	20.367	0.927	High	13.9	13.96	1.756	21.953	0.9295	High	13.89	13.96	1.665	20.81	0.9319	High	13.89	13.96	3.778	47.228	0.9353	High	13.9
Apo_lipin	846	854	VVDHVFPLL	13.21	2	6	13.38	13.45	0.225	3.747	0.9385	High	13.38	13.45	0.22	3.673	0.9412	High	13.38	13.45	0.256	4.266	0.943	High	13.37	13.45	0.783	13.055	0.9424	High	13.38	13.45	0.853	14.209	0.9431	High	13.37	13.45	0.807	13.448	0.9445	High	13.37	13.45	2.139	35.656	0.9493	High	13.38
Apo_lipin	846	867	VVDHVFPLLKRSHSCDFPCSDT	10	4	18	10.06	10.13	3.692	20.509	0.8799	Medium	10.06	10.13	3.588	19.935	0.8841	Medium	10.06	10.13	3.662	20.342	0.8917	Medium	10.06	10.13	4.05	22.5	0.8925	Medium	10.06	10.13	4.096	22.757	0.8919	Medium	10.06	10.13	4.325	24.028	0.8827	Medium	10.06	10.13	5.647	31.371	0.8951	Medium	10.06
Apo_lipin	846	871	VVDHVFPLLKRSHSCDFPCSDTFSNF	11.75	5	22	11.9	11.97	4.802	21.828	0.9025	High	11.9	11.97	4.864	22.109	0.8837	Medium	11.9	11.97	5.017	22.804	0.8647	Medium	11.9	11.96	5.626	25.575	0.8641	High	11.9	11.97	5.549	25.224	0.8818	High	11.9	11.96	5.841	26.552	0.825	Medium	11.9	11.96	7.162	32.555	0.8663	Medium	11.9
Apo_lipin	847	854	VDHVFPLL	13.11	2	5	13.23	13.31	0.188	3.765	0.903	High	13.23	13.31	0.253	5.057	0.8995	Medium	13.24	13.31	0.18	3.601	0.8911	Medium	13.23	13.31	0.777	15.543	0.9061	High	13.23	13.31	0.805	16.096	0.9209	Medium	13.23	13.31	0.804	16.081	0.9009	Medium	13.23	13.31	1.945	38.909	0.904	Medium	13.23
Apo_lipin	855	862	KRSHSCDF	5.4	2	6	5.51	5.57	0.982	16.372	0.7817	Medium	5.51	5.57	0.874	14.562	0.7724	Medium	5.48	5.55	0.903	15.05	0.6952	Medium	5.5	5.57	1.11	18.492	0.6943	Medium	5.5	5.57	1.011	16.857	0.744	Medium	5.5	5.57	1.172	19.541	0.6039	Medium	5.5	5.57	1.063	17.712	0.7065	Medium	5.5
Apo_lipin	855	867	KRSHSCDFPCSDT	6.95	2	10	6.97	7.05	3.105	31.054	0.8929	Medium	6.97	7.05	3.102	31.018	0.8658	Medium	6.97	7.05	3.138	31.378	0.8669	Medium	6.97	7.05	3.14	31.401	0.8506	Medium	6.97	7.05	3.059	30.588	0.8628	Medium	6.97	7.05	3.178	31.784	0.8417	Medium	6.97	7.05	3.104	31.039	0.8579	Medium	6.97
Apo_lipin	855	871	KRSHSCDFPCSDTFSNF	10.97	4	14	10.99	11.06	4.222	30.16	0.8649	Medium	10.99	11.06	4.129	29.491	0.8436	Medium	11	11.06	4.067	29.048	0.8526	Medium	10.99	11.06	4.1	29.287	0.8706	Medium	10.99	11.06	4.086	29.184	0.8792	Medium	10.99	11.06	4.156	29.688	0.8354	Medium	10.99	11.06	4.5	32.141	0.8717	Medium	10.99
Apo_lipin	872	886	TFWREPLPPFENQDM	12.6	2	10	12.6	12.67	5.602	56.019	0.8977	Medium	12.6	12.67	5.672	56.718	0.8816	Medium	12.6	12.67	5.78	57.802	0.8938	Medium	12.59	12.67	6.318	63.178	0.8982	Medium	12.6	12.67	6.292	62.921	0.8914	Medium	12.59	12.67	6.457	64.574	0.9033	Medium	12.59	12.67	6.516	65.163	0.902	Medium	12.59
Apo_lipin	872	893	TFWREPLPPFENQDMHSASAGT	11.24	3	17	11.51	11.58	7.552	44.423	0.9348	High	11.51	11.58	7.597	44.685	0.9384	High	11.51	11.58	7.866	46.269	0.9361	High	11.5	11.58	8.534	50.197	0.9302	High	11.5	11.58	8.36	49.176	0.9316	High	11.5	11.58	8.713	51.255	0.926	High	11.5	11.58	8.722	51.307	0.9267	High	11.5
Apo_lipin	873	893	FWREPLPPFENQDMHSASAGT	10.92	3	16	10.92	11.08	7.315	45.716	0.6087	Medium	10.92	11.08	7.412	46.328	0.6072	Medium	10.92	11.08	7.507	46.918	0.5755	Medium	10.91	11.07	7.958	49.74	0.6033	Medium	10.92	11.08	7.892	49.328	0.61	Medium	10.91	11.07	7.955	49.719	0.5791	Medium	10.92	11.08	8.237	51.478	0.6036	Medium	10.92
Apo_lipin	874	893	WREPLPPFENQDMHSASAGT	10.19	3	15	10.17	10.25	6.991	46.605	0.8995	Medium	10.17	10.25	7.122	47.483	0.9053	Medium	10.17	10.25	7.198	47.986	0.8946	Medium	10.17	10.24	7.661	51.074	0.9037	Medium	10.17	10.25	7.631	50.872	0.8999	Medium	10.17	10.24	7.893	52.619	0.8936	Medium	10.17	10.24	7.889	52.591	0.898	Medium	10.17
Apo_lipin	885	893	DMHSASAGT	4.48	1	7	4.48	4.55	3.757	53.674	0.8333	Medium	4.48	4.55	3.882	55.453	0.7564	Medium	4.48	4.54	4.131	59.012	0.7657	Medium	4.48	4.54	4.034	57.634	0.778	Medium	4.48	4.55	4.19	59.863	0.756	Medium	4.48	4.55	4.218	60.262	0.6815	Medium	4.48	4.54	4.315	61.643	0.7325	Medium	4.48
Lip_lipin+liposome	-4	1	YFQGAM	9.81	1	4	9.96	10.04	2.105	52.621	0.7503	Medium	9.96	10.04	2.026	50.647	0.7283	Medium	9.96	10.04	2.154	53.849	0.7016	Medium	9.96	10.04	2.465	61.63	0.7898	Medium	9.96	10.04	2.451	61.281	0.7127	Medium	9.94	10	2.413	60.321	0.8138	Medium	9.96	10.04	2.65	66.252	0.7517	Medium	9.95
Lip_lipin+liposome	-4	2	YFQGAMN	8.87	1	5	8.86	8.93	2.419	48.373	0.8806	Medium	8.86	8.93	2.443	48.856	0.8744	Medium	8.86	8.93	2.513	50.269	0.8749	Medium	8.86	8.93	3.048	60.955	0.8893	Medium	8.86	8.93	2.987	59.742	0.877	Medium	8.86	8.93	3.002	60.038	0.8869	Medium	8.86	8.93	3.292	65.84	0.876	Medium	8.86
Lip_lipin+liposome	2	12	NYVGQLAGQVF	12.75	2	9	12.76	12.83	3.166	35.178	0.8886	High	12.77	12.84	3.042	33.8	0.9104	High	12.76	12.84	3.079	34.213	0.8494	Medium	12.79	12.86	4.663	51.813	0.9265	High	12.76	12.84	4.531	50.344	0.9051	High	12.76	12.84	4.409	48.983	0.9238	High	12.76	12.84	6.176	68.619	0.9171	High	12.76
Lip_lipin+liposome	3	12	YVGQLAGQVF	11.98	2	8	12.09	12.17	2.749	34.366	0.9133	High	12.09	12.17	2.677	33.468	0.9092	High	12.04	12.11	2.885	36.062	0.8887	Medium	12.09	12.17	4.013	50.158	0.8949	High	12.09	12.17	3.838	47.977	0.9069	High	12.09	12.17	3.798	47.48	0.9002	High	12.09	12.17	4.967	62.089	0.8981	High	12.09
Lip_lipin+liposome	13	30	VTVKELYKGLNPATLSGC	11.13	3	15	11.09	11.17	5.906	39.37	0.9031	Medium	11.1	11.17	5.835	38.9	0.9004	Medium	11.09	11.17	5.934	39.562	0.9004	Medium	11.09	11.17	9.399	62.661	0.8974	Medium	11.09	11.17	9.27	61.797	0.8942	Medium	11.09	11.17	9.093	60.62	0.907	Medium	11.09	11.17	11.495	76.631	0.8856	Medium	11.1
Lip_lipin+liposome	13	32	VTVKELYKGLNPATLSGCID	11.61	2	17	11.71	11.78	5.585	32.85	0.9171	High	11.71	11.78	5.497	32.335	0.9177	High	11.71	11.78	5.756	33.862	0.9121	High	11.71	11.78	8.984	52.849	0.9081	High	11.71	11.78	8.97	52.767	0.9003	High	11.71	11.78	8.681	51.066	0.9005	High	11.7	11.78	11.269	66.286	0.8857	High	11.71
Lip_lipin+liposome	18	32	LYKGLNPATLSGCID	11.16	2	12	11.27	11.34	4.045	33.712	0.7732	Medium	11.28	11.35	4.063	33.862	0.7671	Medium	11.25	11.33	4.104	34.2	0.7811	Medium	11.3	11.37	5.646	47.049	0.7507	Medium	11.3	11.37	5.751	47.928	0.7175	Medium	11.3	11.36	5.895	49.122	0.7394	Medium	11.28	11.34	7.257	60.476	0.6732	Medium	11.27
Lip_lipin+liposome	31	35	IDIIV	12.01	1	3	11.88	12.06	0.02	0.656	0.9173	Medium	11.88	12.06	0.034	1.14	0.8978	Medium	11.88	12.06	0.027	0.912	0.9128	Medium	11.88	12.06	0.034	1.138	0.9257	Medium	11.88	12.06	0.042	1.41	0.9075	Medium	11.88	12.06	0.056	1.856	0.867	Medium	11.88	12.06	0.041	1.375	0.8938	Medium	11.88
Lip_lipin+liposome	32	36	DIIVI	12.11	1	3	11.94	12.01	0.013	0.425	0.9086	Medium	11.94	12.01	0.02	0.677	0.902	Medium	11.94	12.01	0.018	0.597	0.9123	Medium	11.94	12.01	0.039	1.312	0.9238	Medium	11.94	12.01	0.036	1.203	0.9076	Medium	11.94	12.01	0.039	1.303	0.9128	Medium	11.94	12.01	0.051	1.693	0.8932	Medium	11.94
Lip_lipin+liposome	33	43	IIVIRQPNGSL	9.45	2	8	9.58	9.66	1.119	13.988	0.9034	Medium	9.58	9.66	1.154	14.429	0.9044	Medium	9.58	9.66	1.154	14.424	0.9015	Medium	9.58	9.66	2.115	26.434	0.9247	Medium	9.58	9.66	2.054	25.678	0.8951	Medium	9.58	9.66	2.02	25.245	0.9075	Medium	9.58	9.66	3.168	39.597	0.9067	Medium	9.58
Lip_lipin+liposome	33	52	IIVIRQPNGSLQCSPFHVRF	11.24	4	16	11.27	11.34	0.847	5.296	0.8449	Medium	11.27	11.35	0.884	5.523	0.8418	Medium	11.27	11.35	0.916	5.723	0.8553	Medium	11.27	11.35	1.654	10.338	0.8455	Medium	11.27	11.35	1.62	10.126	0.8079	Medium	11.27	11.35	1.604	10.023	0.8091	Medium	11.27	11.34	2.909	18.18	0.8067	Medium	11.27
Lip_lipin+liposome	33	55	IIVIRQPNGSLQCSPFHVRFGKM	10.61	5	19	10.66	10.73	1.863	9.805	0.8922	Medium	10.66	10.73	1.895	9.974	0.8946	Medium	10.66	10.73	1.973	10.382	0.8812	Medium	10.66	10.73	2.926	15.402	0.8851	Medium	10.66	10.73	2.967	15.616	0.879	Medium	10.66	10.73	2.971	15.638	0.8873	Medium	10.66	10.73	4.393	23.122	0.8852	Medium	10.66
Lip_lipin+liposome	33	58	IIVIRQPNGSLQCSPFHVRFGKMGVL	11.46	4	22	11.55	11.63	3.363	15.285	0.917	Medium	11.56	11.63	3.413	15.515	0.9129	Medium	11.55	11.63	3.492	15.872	0.9186	High	11.56	11.63	4.601	20.915	0.9113	Medium	11.56	11.63	4.65	21.135	0.9029	Medium	11.55	11.63	4.606	20.937	0.9023	Medium	11.55	11.63	5.86	26.636	0.8259	Medium	11.56
Lip_lipin+liposome	34	43	IVIRQPNGSL	8.51	2	7	8.55	8.62	1.16	16.568	0.8165	Medium	8.55	8.62	1.127	16.095	0.7996	Medium	8.55	8.62	1.131	16.16	0.8059	Medium	8.55	8.62	2.178	31.118	0.8111	Medium	8.55	8.62	2.085	29.789	0.8041	Medium	8.55	8.62	2.075	29.636	0.8135	Medium	8.55	8.62	3.242	46.313	0.8034	Medium	8.55
Lip_lipin+liposome	34	55	IVIRQPNGSLQCSPFHVRFGKM	10.3	5	18	10.26	10.56	2.003	11.129	0.8263	Medium	10.26	10.56	2.121	11.784	0.8101	Medium	10.26	10.56	2.188	12.155	0.7974	Medium	10.26	10.56	3.192	17.734	0.799	Medium	10.26	10.56	3.229	17.941	0.7977	Medium	10.26	10.56	3.152	17.513	0.8126	Medium	10.26	10.56	4.725	26.25	0.7811	Medium	10.26
Lip_lipin+liposome	34	58	IVIRQPNGSLQCSPFHVRFGKMGVL	11.19	5	21	11.14	11.4	3.571	17.004	0.867	Medium	11.15	11.41	3.614	17.21	0.8697	Medium	11.14	11.4	3.558	16.945	0.857	Medium	11.14	11.4	4.711	22.435	0.8379	Medium	11.14	11.4	4.772	22.724	0.8443	Medium	11.14	11.4	4.668	22.228	0.8537	Medium	11.14	11.4	6.113	29.112	0.8494	Medium	11.15
Lip_lipin+liposome	36	52	IRQPNGSLQCSPFHVRF	10.59	4	13	10.64	10.72	0.845	6.497	0.7925	Medium	10.64	10.72	0.707	5.437	0.7955	Medium	10.64	10.72	0.824	6.34	0.7935	Medium	10.64	10.72	1.739	13.378	0.7943	Medium	10.64	10.72	1.604	12.339	0.774	Medium	10.64	10.72	1.63	12.535	0.8049	Medium	10.64	10.71	2.788	21.444	0.765	Medium	10.64
Lip_lipin+liposome	36	58	IRQPNGSLQCSPFHVRFGKMGVL	11.14	4	19	11.09	11.18	3.419	17.996	0.8837	Medium	11.1	11.18	3.492	18.38	0.8778	Medium	11.09	11.18	3.642	19.17	0.8829	Medium	11.09	11.18	4.595	24.186	0.8769	Medium	11.09	11.18	4.644	24.441	0.871	Medium	11.09	11.18	4.587	24.141	0.8674	Medium	11.09	11.18	5.8	30.525	0.8696	Medium	11.1
Lip_lipin+liposome	44	58	QCSPFHVRFGKMGVL	11.08	3	12	11.15	11.37	2.941	24.505	0.8756	Medium	11.15	11.37	2.97	24.75	0.8689	Medium	11.15	11.37	3.09	25.749	0.8692	Medium	11.15	11.37	3.657	30.475	0.8657	Medium	11.15	11.37	3.716	30.97	0.8573	Medium	11.15	11.37	3.629	30.245	0.8695	Medium	11.15	11.37	3.965	33.04	0.8446	Medium	11.15
Lip_lipin+liposome	56	66	GVLRSREKVVD	5.47	3	9	5.34	5.41	2.988	33.195	0.9422	High	5.34	5.52	3.128	34.759	0.9222	Medium	5.34	5.51	3.123	34.697	0.9323	Medium	5.34	5.51	3.918	43.538	0.9364	Medium	5.34	5.51	3.939	43.762	0.9285	Medium	5.34	5.51	3.928	43.646	0.9416	High	5.34	5.41	4.241	47.122	0.9195	High	5.34
Lip_lipin+liposome	59	66	RSREKVVD	3.82	2	6	3.69	4.11	1.292	21.527	0.9563	High	3.69	4.11	1.326	22.106	0.9539	High	3.69	4.11	1.363	22.718	0.9273	High	3.69	4.11	1.792	29.864	0.9499	High	3.69	4.11	1.856	30.927	0.9442	High	3.69	4.11	1.775	29.584	0.9244	High	3.69	4.11	2.224	37.064	0.9515	High	3.69
Lip_lipin+liposome	67	73	IEINGES	7.2	1	5	7.18	7.38	1.101	22.022	0.9067	Medium	7.18	7.38	1.099	21.984	0.91	Medium	7.18	7.38	1.123	22.459	0.8941	Medium	7.18	7.38	1.657	33.133	0.902	Medium	7.18	7.38	1.613	32.263	0.9048	Medium	7.18	7.38	1.591	31.825	0.9062	Medium	7.18	7.38	2.021	40.429	0.9012	Medium	7.18
Lip_lipin+liposome	67	76	IEINGESVDL	11.88	1	8	11.76	11.83	1.796	22.452	0.9034	Medium	11.77	11.83	1.877	23.458	0.8849	Medium	11.76	11.83	1.836	22.955	0.8884	Medium	11.76	11.83	2.578	32.226	0.8844	Medium	11.77	11.83	2.506	31.321	0.8933	Medium	11.76	11.83	2.456	30.706	0.8967	Medium	11.76	11.83	3.31	41.371	0.8817	Medium	11.77
Lip_lipin+liposome	74	87	VDLHMKLGDNGEAF	10.4	3	12	10.46	10.53	0.816	6.803	0.7837	Medium	10.47	10.53	0.892	7.435	0.8075	Medium	10.42	10.49	0.589	4.91	0.7856	Medium	10.46	10.53	1.168	9.732	0.8091	Medium	10.46	10.53	1.195	9.96	0.7658	Medium	10.46	10.53	1.271	10.591	0.7983	Medium	10.46	10.53	2.083	17.357	0.788	Medium	10.47
Lip_lipin+liposome	77	86	HMKLGDNGEA	5.69	2	8	5.78	5.85	0.776	9.699	0.8237	Medium	5.78	5.85	0.838	10.475	0.845	Medium	5.78	5.85	0.921	11.512	0.8084	Medium	5.78	5.85	1.348	16.848	0.8061	Medium	5.78	5.85	1.254	15.679	0.8061	Medium	5.78	5.85	1.127	14.083	0.8251	Medium	5.78	5.85	1.482	18.53	0.8111	Medium	5.78
Lip_lipin+liposome	77	88	HMKLGDNGEAFF	10.77	3	10	10.87	10.93	0.401	4.012	0.9006	High	10.87	10.94	0.348	3.481	0.9063	High	10.87	10.93	0.363	3.635	0.9021	High	10.87	10.93	0.662	6.62	0.9005	High	10.87	10.93	0.665	6.646	0.9157	High	10.87	10.93	0.917	9.171	0.9405	High	10.87	10.93	1.123	11.228	0.8919	Medium	10.87
Lip_lipin+liposome	88	95	FVQETDND	5.91	1	6	5.99	6.06	2.873	47.881	0.7153	Medium	5.99	6.07	2.789	46.48	0.8676	Medium	6.01	6.08	2.946	49.094	0.862	Medium	6.01	6.07	3.47	57.835	0.8552	Medium	6.01	6.07	3.329	55.482	0.8609	Medium	6.01	6.07	3.31	55.171	0.88	Medium	6.01	6.07	3.594	59.9	0.8785	Medium	6.01
Lip_lipin+liposome	88	96	FVQETDNDQ	5.86	1	7	5.83	5.9	3.556	50.807	0.7927	Medium	5.83	5.9	3.541	50.584	0.7793	Medium	5.79	5.86	3.732	53.309	0.7927	Medium	5.83	5.9	4.044	57.767	0.798	Medium	5.83	5.9	4.085	58.356	0.7955	Medium	5.83	5.9	4.139	59.135	0.7915	Medium	5.83	5.9	4.383	62.621	0.7808	Medium	5.83
Lip_lipin+liposome	88	102	FVQETDNDQEIIPMY	12.24	2	12	12.35	12.43	4.554	37.954	0.9345	High	12.35	12.43	4.601	38.345	0.9334	High	12.35	12.43	4.779	39.825	0.9295	High	12.35	12.43	5.836	48.633	0.9413	High	12.35	12.43	5.855	48.792	0.9286	High	12.35	12.43	5.839	48.66	0.9347	High	12.35	12.43	6.114	50.953	0.9386	High	12.35
Lip_lipin+liposome	88	103	FVQETDNDQEIIPMYL	14.08	3	13	14	14.06	5.172	39.785	0.8252	Medium	14	14.07	5.119	39.373	0.8195	Medium	14	14.06	5.358	41.215	0.8332	Medium	14	14.06	6.613	50.868	0.8233	Medium	14	14.06	6.517	50.134	0.8298	Medium	14	14.06	6.438	49.525	0.8226	Medium	14	14.06	6.81	52.381	0.7755	Medium	14
Lip_lipin+liposome	89	102	VQETDNDQEIIPMY	11.77	2	11	11.92	11.98	4.313	39.209	0.8303	Medium	11.92	11.99	4.268	38.797	0.8396	Medium	11.92	11.98	4.504	40.943	0.8318	Medium	11.92	11.98	5.354	48.676	0.8338	Medium	11.92	11.98	5.491	49.914	0.8216	Medium	11.92	11.98	5.351	48.643	0.8222	Medium	11.91	11.98	5.473	49.759	0.8335	Medium	11.92
Lip_lipin+liposome	96	102	QEIIPMY	11.93	1	4	11.9	11.97	2.207	55.18	0.8606	Medium	11.9	11.97	2.215	55.385	0.8367	Medium	11.9	11.97	2.216	55.391	0.8373	Medium	11.9	11.97	2.804	70.109	0.8478	Medium	11.9	11.97	2.83	70.746	0.8213	Medium	11.9	11.97	2.847	71.183	0.8226	Medium	11.9	11.96	2.821	70.518	0.8272	Medium	11.9
Lip_lipin+liposome	96	103	QEIIPMYL	13.88	2	5	13.95	14.02	2.813	56.267	0.9168	High	13.95	14.02	2.804	56.072	0.918	High	13.95	14.02	2.865	57.304	0.9161	High	13.95	14.02	3.751	75.011	0.9054	High	13.95	14.02	3.773	75.452	0.9122	High	13.95	14.02	3.739	74.772	0.9064	High	13.94	14.02	3.771	75.422	0.8032	Medium	13.95
Lip_lipin+liposome	97	102	EIIPMY	11.88	1	3	11.99	12.06	1.446	48.195	0.7802	Medium	11.99	12.06	1.443	48.108	0.7419	Medium	11.99	12.06	1.508	50.25	0.7645	Medium	11.99	12.06	1.817	60.574	0.773	Medium	11.99	12.06	1.813	60.443	0.741	Medium	11.99	12.06	1.824	60.784	0.7587	Medium	11.99	12.06	1.836	61.206	0.7572	Medium	11.99
Lip_lipin+liposome	97	103	EIIPMYL	14.01	2	4	14.09	14.16	1.905	47.627	0.8606	Medium	14.09	14.16	1.835	45.869	0.8419	Medium	14.09	14.15	1.837	45.92	0.871	Medium	14.09	14.16	2.31	57.743	0.8544	Medium	14.09	14.16	2.344	58.597	0.8575	Medium	14.09	14.16	2.337	58.434	0.867	Medium	14.09	14.15	2.422	60.557	0.6931	Medium	14.09
Lip_lipin+liposome	103	109	LATSPIL	10.59	1	4	10.65	10.72	3.374	84.34	0.8905	Medium	10.65	10.72	3.331	83.274	0.8802	Medium	10.65	10.72	3.408	85.193	0.8749	Medium	10.65	10.72	3.481	87.03	0.8993	Medium	10.65	10.72	3.519	87.984	0.8831	Medium	10.65	10.72	3.495	87.387	0.885	Medium	10.65	10.71	3.537	88.427	0.8815	Medium	10.65
Lip_lipin+liposome	110	120	SEGAARMESQL	8.4	2	9	8.38	8.45	6.604	73.378	0.6423	Medium	8.4	8.47	6.74	74.887	0.6356	Medium	8.37	8.44	6.846	76.064	0.6713	Medium	8.37	8.44	6.707	74.526	0.6704	Medium	8.37	8.45	6.613	73.472	0.6559	Medium	8.37	8.45	6.823	75.813	0.6469	Medium	8.33	8.41	6.959	77.327	0.6594	Medium	8.35
Lip_lipin+liposome	198	217	SRTLPNDVPPFQDDIPKENF	10.87	3	14	10.83	10.91	7.95	56.788	0.8872	Medium	10.83	10.91	7.914	56.527	0.8679	Medium	10.83	10.91	8.222	58.73	0.8843	Medium	10.83	10.91	8.834	63.101	0.8673	Medium	10.83	10.91	9.029	64.492	0.8822	Medium	10.83	10.91	8.895	63.538	0.871	Medium	10.83	10.91	9.077	64.835	0.85	Medium	10.83
Lip_lipin+liposome	257	270	VSKSADRLTPKNNL	6.22	2	11	6.14	6.21	6.74	61.271	0.8963	High	6.14	6.21	6.787	61.697	0.8986	High	6.14	6.21	6.934	63.039	0.8801	High	6.14	6.21	7.071	64.286	0.8799	High	6.14	6.21	6.993	63.573	0.8847	High	6.14	6.21	6.953	63.211	0.891	High	6.14	6.21	6.824	62.037	0.8785	High	6.14
Lip_lipin+liposome	257	272	VSKSADRLTPKNNLEM	7.56	3	13	7.55	7.63	7.267	55.897	0.9276	High	7.55	7.63	7.278	55.983	0.9432	High	7.55	7.63	7.582	58.32	0.9317	High	7.55	7.63	7.895	60.728	0.9307	High	7.55	7.63	7.773	59.792	0.9173	High	7.55	7.63	7.803	60.026	0.9277	High	7.55	7.63	7.741	59.544	0.9207	High	7.55
Lip_lipin+liposome	271	275	EMLWL	14.54	1	3	14.63	14.7	1.211	40.381	0.7488	Medium	14.64	14.7	1.245	41.511	0.7552	Medium	14.63	14.7	1.306	43.517	0.7632	Medium	14.63	14.7	1.879	62.622	0.7555	Medium	14.63	14.7	1.905	63.506	0.7587	Medium	14.63	14.7	1.911	63.704	0.7534	Medium	14.61	14.67	2.088	69.594	0.6387	Medium	14.64
Lip_lipin+liposome	276	308	WGELPQAAKSSSPHKMKESSPLGSRKTPDKMNF	7.93	5	27	8	8.07	8.286	30.69	0.8286	Medium	8	8.07	8.521	31.558	0.8314	Medium	8	8.07	9.225	34.168	0.8347	Medium	8	8.07	9.81	36.335	0.8136	Medium	8	8.07	9.282	34.379	0.8416	Medium	8	8.07	9.679	35.85	0.8197	Medium	8	8.07	9.792	36.268	0.8307	Medium	8
Lip_lipin+liposome	309	318	QAIHSESSDT	4.35	2	8	4.42	4.49	4.2	52.496	0.9478	High	4.42	4.49	4.335	54.193	0.9279	High	4.42	4.5	4.331	54.144	0.9489	High	4.42	4.49	4.304	53.806	0.9343	High	4.42	4.5	4.394	54.927	0.9478	High	4.42	4.5	4.296	53.697	0.9478	High	4.42	4.49	4.205	52.564	0.9558	High	4.42
Lip_lipin+liposome	309	326	QAIHSESSDTFSDQSPTM	8.76	2	15	8.83	8.9	7.387	49.248	0.8443	Medium	8.83	8.9	7.55	50.335	0.8382	Medium	8.83	8.9	7.684	51.229	0.8286	Medium	8.83	8.9	7.625	50.834	0.8634	Medium	8.83	8.9	7.527	50.18	0.8405	Medium	8.83	8.9	7.697	51.311	0.8309	Medium	8.83	8.9	7.694	51.293	0.84	Medium	8.83
Lip_lipin+liposome	309	331	QAIHSESSDTFSDQSPTMARGLL	10.51	3	20	10.52	10.59	10.206	51.032	0.7994	Medium	10.52	10.59	10.284	51.418	0.8145	Medium	10.52	10.59	10.485	52.424	0.8322	Medium	10.52	10.59	10.261	51.305	0.8048	Medium	10.52	10.59	10.438	52.188	0.824	Medium	10.52	10.59	10.441	52.206	0.8222	Medium	10.52	10.59	10.652	53.259	0.8012	Medium	10.52
Lip_lipin+liposome	309	342	QAIHSESSDTFSDQSPTMARGLLIHQSKAQTEMQ	9.19	5	31	9.25	9.33	16.158	52.123	0.8872	High	9.26	9.33	15.846	51.116	0.8935	High	9.26	9.33	16.741	54.004	0.8956	High	9.26	9.33	16.353	52.75	0.8943	High	9.26	9.33	16.145	52.08	0.9027	High	9.26	9.33	16.619	53.611	0.9065	High	9.25	9.33	16.702	53.877	0.9013	High	9.26
Lip_lipin+liposome	319	342	FSDQSPTMARGLLIHQSKAQTEMQ	9.03	4	21	9	9.07	12.678	60.371	0.8933	High	9.01	9.07	12.728	60.608	0.8895	Medium	9	9.07	13.109	62.422	0.9001	High	9	9.07	12.937	61.605	0.8921	Medium	9	9.07	12.749	60.708	0.9005	Medium	9	9.07	13.033	62.062	0.9	Medium	9	9.07	13.173	62.729	0.896	Medium	9
Lip_lipin+liposome	327	342	ARGLLIHQSKAQTEMQ	6.68	4	14	6.74	6.81	7.819	55.853	0.9193	High	6.74	6.81	7.847	56.048	0.9171	High	6.74	6.81	8.09	57.785	0.9119	High	6.74	6.81	8.203	58.593	0.9209	High	6.74	6.81	8.206	58.616	0.9203	High	6.74	6.81	8.147	58.193	0.9274	High	6.74	6.81	7.952	56.8	0.9249	High	6.74
Lip_lipin+liposome	330	342	LLIHQSKAQTEMQ	6.89	3	11	6.83	6.9	6.554	59.584	0.858	Medium	6.83	6.9	6.575	59.77	0.8695	Medium	6.83	6.9	6.725	61.133	0.8685	Medium	6.83	6.9	6.905	62.77	0.8507	Medium	6.83	6.9	6.851	62.286	0.8805	Medium	6.83	6.9	6.881	62.556	0.8624	Medium	6.83	6.9	6.737	61.242	0.8324	Medium	6.83
Lip_lipin+liposome	332	342	IHQSKAQTEMQ	4.46	2	9	4.55	4.62	5.784	64.262	0.9115	High	4.54	4.62	5.975	66.394	0.8906	Medium	4.55	4.62	5.945	66.057	0.9021	Medium	4.55	4.62	5.899	65.549	0.9001	Medium	4.55	4.62	5.995	66.616	0.8813	Medium	4.55	4.62	5.976	66.401	0.9132	Medium	4.54	4.62	5.907	65.637	0.9033	Medium	4.55
Lip_lipin+liposome	343	349	FVNEEDL	10.03	1	5	10.04	10.12	2.954	59.083	0.9101	Medium	10.05	10.12	2.986	59.713	0.9036	Medium	10.04	10.12	3.071	61.427	0.8909	Medium	10.04	10.12	3.171	63.416	0.9202	Medium	10.04	10.12	3.263	65.261	0.9128	Medium	10.04	10.12	3.19	63.799	0.9081	Medium	10.04	10.12	3.222	64.447	0.8523	Medium	10.05
Lip_lipin+liposome	350	363	ESLGAAAPPSPVAE	8.32	1	9	8.34	8.42	5.856	65.069	0.7807	Medium	8.34	8.42	5.67	63.002	0.7343	Medium	8.34	8.42	5.883	65.363	0.7311	Medium	8.32	8.39	6.377	70.86	0.7183	Medium	8.34	8.42	6.332	70.35	0.7122	Medium	8.34	8.42	6.328	70.309	0.6998	Medium	8.21	8.29	6.68	74.224	0.7454	Medium	8.26
Lip_lipin+liposome	350	364	ESLGAAAPPSPVAEE	8.35	2	10	8.42	8.48	6.859	68.591	0.8828	Medium	8.42	8.48	6.887	68.868	0.8747	Medium	8.43	8.49	7.064	70.64	0.8671	Medium	8.42	8.48	7.12	71.204	0.8754	Medium	8.42	8.48	7.166	71.664	0.8792	Medium	8.42	8.48	7.229	72.29	0.8743	Medium	8.42	8.48	7.252	72.517	0.8602	Medium	8.42
Lip_lipin+liposome	364	399	ELKAPYPNTAQSSSKTDSPSRKKDKRSRHLGADGVY	5.9	4	31	5.99	6.06	10.195	32.887	0.8589	High	5.99	6.06	10.78	34.775	0.8712	High	5.99	6.06	11.135	35.92	0.8702	Medium	5.99	6.06	11.326	36.535	0.8423	Medium	5.99	6.06	11.304	36.465	0.876	Medium	5.99	6.06	11.123	35.88	0.8636	Medium	5.99	6.06	10.498	33.864	0.8845	High	5.99
Lip_lipin+liposome	365	399	LKAPYPNTAQSSSKTDSPSRKKDKRSRHLGADGVY	5.49	5	30	5.71	5.79	8.987	29.958	0.8934	High	5.72	5.79	9.472	31.574	0.9047	High	5.71	5.79	9.89	32.967	0.9062	High	5.71	5.79	9.988	33.294	0.8977	High	5.71	5.79	9.947	33.156	0.9026	High	5.71	5.79	9.689	32.297	0.8964	High	5.71	5.79	9.197	30.656	0.9024	High	5.71
Lip_lipin+liposome	365	400	LKAPYPNTAQSSSKTDSPSRKKDKRSRHLGADGVYL	6.78	5	31	6.99	7.06	9.377	30.249	0.7448	Medium	6.99	7.07	9.509	30.675	0.7272	Medium	6.95	7.02	10.234	33.014	0.7983	Medium	6.99	7.07	10.154	32.755	0.7658	Medium	6.92	6.99	10.432	33.651	0.8567	Medium	6.99	7.07	10.219	32.964	0.7388	Medium	6.99	7.06	9.438	30.444	0.7206	Medium	6.99
Lip_lipin+liposome	400	411	LDDLTDMDPEVA	11.14	2	9	11.19	11.25	4.311	47.898	0.7971	Medium	11.19	11.26	4.403	48.918	0.7976	Medium	11.19	11.26	4.467	49.637	0.7974	Medium	11.19	11.26	4.872	54.134	0.7808	Medium	11.19	11.26	5.008	55.642	0.7968	Medium	11.19	11.26	4.866	54.062	0.8055	Medium	11.18	11.26	4.99	55.444	0.7691	Medium	11.19
Lip_lipin+liposome	400	412	LDDLTDMDPEVAA	11.09	2	10	11.18	11.24	4.683	46.832	0.8724	Medium	11.18	11.25	4.678	46.781	0.8678	Medium	11.18	11.24	4.856	48.556	0.8514	Medium	11.18	11.24	5.356	53.563	0.8684	Medium	11.18	11.25	5.371	53.709	0.8566	Medium	11.18	11.24	5.379	53.79	0.8617	Medium	11.18	11.24	5.603	56.034	0.8547	Medium	11.18
Lip_lipin+liposome	401	412	DDLTDMDPEVAA	10.56	1	9	10.67	10.74	4.918	54.646	0.7931	Medium	10.68	10.74	4.825	53.608	0.7761	Medium	10.67	10.74	4.963	55.147	0.7535	Medium	10.67	10.74	5.53	61.44	0.7783	Medium	10.67	10.74	5.578	61.975	0.768	Medium	10.67	10.74	5.553	61.7	0.7714	Medium	10.67	10.74	5.681	63.127	0.7672	Medium	10.68
Lip_lipin+liposome	403	412	LTDMDPEVAA	9.19	1	7	9.24	9.31	3.683	52.611	0.771	Medium	9.24	9.31	3.685	52.639	0.747	Medium	9.24	9.31	3.747	53.53	0.7424	Medium	9.24	9.31	4.315	61.642	0.7734	Medium	9.24	9.31	4.239	60.552	0.7434	Medium	9.24	9.31	4.298	61.402	0.7592	Medium	9.24	9.3	4.377	62.53	0.7462	Medium	9.24
Lip_lipin+liposome	404	412	TDMDPEVAA	8.19	1	6	8.23	8.3	3.329	55.478	0.8162	Medium	8.23	8.3	3.396	56.602	0.7913	Medium	8.23	8.3	3.504	58.405	0.7858	Medium	8.23	8.3	4.033	67.222	0.7878	Medium	8.24	8.31	3.9	65.003	0.7901	Medium	8.23	8.3	4.047	67.449	0.7921	Medium	8.23	8.3	3.995	66.589	0.7962	Medium	8.23
Lip_lipin+liposome	414	466	YFPKNGDPGGLPKQASDNGARSANQSPQSVGGSGIDSGVESTSDSLRDLPSIA	10.23	4	46	10.2	10.51	26.472	57.548	0.6931	Medium	10.21	10.52	26.422	57.44	0.6664	Medium	10.2	10.51	26.869	58.411	0.675	Medium	10.2	10.51	27.026	58.752	0.7068	Medium	10.2	10.51	27.727	60.277	0.6862	Medium	10.2	10.51	27.027	58.754	0.6826	Medium	10.2	10.51	27.973	60.811	0.6824	Medium	10.21
Lip_lipin+liposome	467	475	ISLCGGLSD	10.92	1	7	10.98	11.04	2.083	29.761	0.8068	Medium	10.98	11.04	2.027	28.952	0.8004	Medium	10.98	11.04	2.07	29.569	0.79	Medium	10.98	11.04	2.702	38.607	0.8162	Medium	10.98	11.04	2.772	39.603	0.7877	Medium	10.98	11.04	2.716	38.803	0.7907	Medium	10.97	11.04	3.167	45.244	0.7874	Medium	10.98
Lip_lipin+liposome	467	484	ISLCGGLSDHREITKDAF	10.08	3	16	10.18	10.25	2.868	17.925	0.9092	High	10.18	10.25	2.877	17.98	0.911	High	10.18	10.25	3.038	18.988	0.9029	Medium	10.18	10.25	4.895	30.595	0.9231	High	10.18	10.25	4.975	31.093	0.9189	High	10.18	10.25	4.938	30.86	0.9193	High	10.18	10.24	5.603	35.018	0.9155	High	10.18
Lip_lipin+liposome	467	485	ISLCGGLSDHREITKDAFL	11.03	4	17	11.11	11.18	2.577	15.161	0.8895	Medium	11.11	11.18	2.683	15.78	0.9013	Medium	11.11	11.18	2.812	16.542	0.8871	Medium	11.11	11.18	4.559	26.817	0.8723	Medium	11.11	11.18	4.691	27.595	0.8832	Medium	11.11	11.18	4.637	27.274	0.8823	Medium	11.11	11.18	5.725	33.677	0.8546	Medium	11.11
Lip_lipin+liposome	470	484	CGGLSDHREITKDAF	8.24	3	13	8.17	8.24	2.612	20.091	0.9016	Medium	8.17	8.24	2.713	20.866	0.8981	Medium	8.17	8.24	2.877	22.13	0.8955	Medium	8.17	8.24	4.82	37.081	0.8758	Medium	8.17	8.24	4.626	35.583	0.8861	Medium	8.17	8.24	4.787	36.823	0.876	Medium	8.17	8.24	5.136	39.51	0.8848	Medium	8.17
Lip_lipin+liposome	476	484	HREITKDAF	6.47	3	7	6.59	6.65	1.688	24.112	0.9026	Medium	6.59	6.65	1.781	25.448	0.9019	Medium	6.59	6.65	1.819	25.98	0.9177	Medium	6.59	6.65	3.328	47.55	0.8968	Medium	6.59	6.65	3.317	47.389	0.9065	Medium	6.59	6.65	3.272	46.746	0.9067	Medium	6.59	6.66	3.556	50.793	0.9045	Medium	6.59
Lip_lipin+liposome	476	485	HREITKDAFL	8.4	3	8	8.52	8.59	1.481	18.515	0.8377	Medium	8.53	8.59	1.528	19.101	0.8452	Medium	8.53	8.59	1.633	20.407	0.8301	Medium	8.53	8.59	3	37.494	0.8435	Medium	8.53	8.59	2.888	36.101	0.8039	Medium	8.53	8.59	3.016	37.704	0.8196	Medium	8.52	8.59	3.799	47.482	0.7721	Medium	8.49
Lip_lipin+liposome	485	490	LEQAVS	5.43	1	4	5.45	5.52	0.089	2.226	0.8418	Medium	5.46	5.52	0.144	3.612	0.7986	Medium	5.45	5.52	0.12	3.008	0.7949	Medium	5.45	5.52	0.205	5.133	0.7924	Medium	5.45	5.52	0.141	3.521	0.8308	Medium	5.45	5.52	0.273	6.83	0.8159	Medium	5.48	5.54	0.765	19.116	0.775	Medium	5.45
Lip_lipin+liposome	485	494	LEQAVSYQQF	10.57	1	8	10.39	10.76	0.325	4.062	0.7452	Medium	10.39	10.76	0.352	4.402	0.727	Medium	10.39	10.76	0.374	4.681	0.7379	Medium	10.39	10.76	1.563	19.534	0.7204	Medium	10.39	10.76	1.506	18.83	0.7176	Medium	10.39	10.76	1.379	17.243	0.7102	Medium	10.39	10.76	2.737	34.21	0.7127	Medium	10.39
Lip_lipin+liposome	485	506	LEQAVSYQQFADNPAIIDDPNL	12.34	3	18	12.43	12.51	0.552	3.069	0.9289	High	12.43	12.51	0.599	3.327	0.9411	High	12.43	12.51	0.617	3.428	0.9289	High	12.43	12.51	1.862	10.344	0.9326	High	12.43	12.51	1.794	9.966	0.9317	High	12.43	12.51	1.787	9.929	0.9273	High	12.43	12.51	3.824	21.242	0.9311	High	12.43
Lip_lipin+liposome	486	506	EQAVSYQQFADNPAIIDDPNL	12.19	2	17	12.21	12.28	0.586	3.446	0.9196	High	12.21	12.29	0.636	3.741	0.9168	High	12.21	12.28	0.664	3.906	0.9055	High	12.21	12.29	1.865	10.97	0.9357	High	12.21	12.29	1.79	10.53	0.9044	High	12.21	12.29	1.768	10.403	0.9062	High	12.21	12.28	3.688	21.696	0.8959	High	12.21
Lip_lipin+liposome	488	506	AVSYQQFADNPAIIDDPNL	12.18	2	15	12.22	12.29	0.544	3.63	0.9006	Medium	12.22	12.3	0.518	3.455	0.8951	Medium	12.22	12.29	0.59	3.932	0.901	Medium	12.22	12.29	1.778	11.85	0.9189	Medium	12.22	12.29	1.687	11.248	0.8952	Medium	12.22	12.29	1.657	11.044	0.8974	Medium	12.22	12.29	3.497	23.315	0.8772	Medium	12.22
Lip_lipin+liposome	489	506	VSYQQFADNPAIIDDPNL	12.09	2	14	12.28	12.35	0.72	5.144	0.6934	Medium	12.29	12.35	0.739	5.28	0.6712	Medium	12.28	12.35	0.751	5.364	0.6591	Medium	12.29	12.35	1.662	11.869	0.6975	Medium	12.29	12.35	1.714	12.242	0.6664	Medium	12.29	12.35	1.685	12.032	0.6504	Medium	12.28	12.35	3.378	24.129	0.6501	Medium	12.29
Lip_lipin+liposome	491	506	YQQFADNPAIIDDPNL	11.77	2	12	11.81	11.88	0.211	1.761	0.921	High	11.81	11.88	0.199	1.654	0.9053	High	11.81	11.88	0.197	1.642	0.9059	High	11.81	11.88	0.474	3.951	0.9231	High	11.81	11.88	0.519	4.323	0.9104	High	11.81	11.88	0.417	3.472	0.8911	Medium	11.81	11.88	1.57	13.085	0.9011	High	11.81
Lip_lipin+liposome	495	506	ADNPAIIDDPNL	10.55	2	8	10.57	10.64	0.153	1.909	0.9093	Medium	10.57	10.64	0.174	2.175	0.9043	Medium	10.57	10.64	0.15	1.879	0.9054	Medium	10.57	10.64	0.352	4.405	0.9087	Medium	10.57	10.64	0.296	3.702	0.901	Medium	10.57	10.64	0.354	4.43	0.9081	Medium	10.57	10.64	1.221	15.26	0.9009	Medium	10.57
Lip_lipin+liposome	507	524	VVKVGNKYYNWTTAAPLL	11.82	2	15	11.87	11.94	0.947	6.315	0.9241	High	11.87	11.94	0.993	6.619	0.9501	High	11.87	11.94	1.018	6.789	0.9429	High	11.87	11.94	1.55	10.336	0.9429	High	11.87	11.94	1.557	10.377	0.9465	High	11.87	11.94	1.537	10.247	0.9502	High	11.86	11.94	2.553	17.021	0.9356	High	11.87
Lip_lipin+liposome	507	525	VVKVGNKYYNWTTAAPLLL	12.8	3	16	12.84	12.91	0.942	5.887	0.9253	High	12.84	12.92	0.956	5.975	0.9365	High	12.84	12.91	0.977	6.108	0.934	High	12.84	12.91	1.531	9.566	0.9233	High	12.84	12.91	1.517	9.48	0.9242	High	12.84	12.91	1.536	9.598	0.9291	High	12.84	12.91	2.425	15.159	0.9349	High	12.84
Lip_lipin+liposome	525	529	LAMQA	7.56	1	3	7.6	7.67	0.067	2.238	0.9098	High	7.6	7.67	0.086	2.882	0.9039	Medium	7.6	7.67	0.054	1.814	0.9069	Medium	7.6	7.67	0.073	2.444	0.9172	High	7.6	7.67	0.057	1.901	0.9107	Medium	7.6	7.67	0.059	1.965	0.9138	Medium	7.6	7.67	0.063	2.089	0.9064	Medium	7.6
Lip_lipin+liposome	528	540	QAFQKPLPKATVE	6.91	2	9	6.9	6.96	2.591	28.794	0.8922	High	6.9	6.96	2.6	28.888	0.8987	High	6.9	6.97	2.7	29.997	0.8585	Medium	6.9	6.96	4.798	53.313	0.8934	High	6.9	6.96	4.631	51.454	0.8774	Medium	6.9	6.96	4.653	51.698	0.871	Medium	6.9	6.96	6.142	68.246	0.8614	Medium	6.9
Lip_lipin+liposome	530	540	FQKPLPKATVE	6.42	2	7	6.5	6.58	2.241	32.011	0.951	High	6.5	6.58	2.249	32.122	0.9496	High	6.5	6.58	2.301	32.875	0.9489	High	6.5	6.58	3.919	55.986	0.9526	High	6.5	6.58	3.838	54.828	0.9457	High	6.5	6.58	3.795	54.209	0.9582	High	6.5	6.58	5.105	72.931	0.9368	High	6.5
Lip_lipin+liposome	530	541	FQKPLPKATVES	6.27	3	8	6.43	6.49	2.309	28.863	0.7805	Medium	6.43	6.5	2.31	28.871	0.7688	Medium	6.43	6.5	2.271	28.391	0.7849	Medium	6.34	6.41	4.491	56.142	0.8546	Medium	6.35	6.42	4.269	53.36	0.8084	Medium	6.33	6.41	4.282	53.526	0.8491	Medium	6.43	6.49	5.946	74.324	0.7398	Medium	6.43
Lip_lipin+liposome	530	554	FQKPLPKATVESIMRDKMPKKGGRW	8.71	5	20	8.71	8.78	4.828	24.142	0.869	Medium	8.71	8.78	4.875	24.375	0.8615	Medium	8.71	8.78	5.151	25.757	0.8588	Medium	8.71	8.78	8.85	44.248	0.8495	Medium	8.71	8.78	8.451	42.255	0.8593	Medium	8.71	8.78	8.536	42.678	0.8439	Medium	8.71	8.78	12.169	60.845	0.8495	Medium	8.71
Lip_lipin+liposome	541	554	SIMRDKMPKKGGRW	6.47	3	11	6.51	6.59	3.305	30.044	0.9274	High	6.51	6.59	3.36	30.548	0.9111	Medium	6.51	6.59	3.514	31.944	0.9123	Medium	6.51	6.59	4.964	45.131	0.9161	Medium	6.51	6.59	4.954	45.036	0.9125	Medium	6.51	6.59	4.924	44.763	0.9078	Medium	6.49	6.56	5.527	50.242	0.855	Medium	6.54
Lip_lipin+liposome	544	554	RDKMPKKGGRW	4.68	3	8	4.57	4.65	3.6	44.994	0.9246	Medium	4.57	4.64	3.683	46.033	0.8976	Medium	4.57	4.65	3.761	47.018	0.9093	Medium	4.57	4.65	4.292	53.652	0.9113	Medium	4.57	4.65	4.393	54.918	0.8974	Medium	4.57	4.65	4.31	53.875	0.9014	Medium	4.57	4.65	4.466	55.823	0.8993	Medium	4.57
Lip_lipin+liposome	544	555	RDKMPKKGGRWW	7.65	4	9	7.71	7.78	3.552	39.468	0.7924	Medium	7.71	7.78	3.507	38.964	0.79	Medium	7.62	7.69	3.49	38.774	0.7335	Medium	7.71	7.78	4.099	45.548	0.7891	Medium	7.71	7.78	4.217	46.858	0.7861	Medium	7.71	7.78	4.347	48.298	0.781	Medium	7.71	7.78	4.4	48.892	0.7724	Medium	7.71
Lip_lipin+liposome	555	564	WFSWRGRNAT	10.27	3	8	10.43	10.51	4.251	53.143	0.9375	High	10.43	10.51	4.333	54.16	0.937	High	10.43	10.51	4.433	55.414	0.9341	High	10.43	10.51	4.496	56.206	0.9183	High	10.43	10.51	4.666	58.327	0.937	High	10.43	10.51	4.54	56.745	0.9401	High	10.43	10.5	4.705	58.808	0.9298	High	10.43
Lip_lipin+liposome	555	575	WFSWRGRNATIKEESKPEQCL	9.99	4	18	10	10.08	7.741	43.008	0.7745	Medium	10	10.08	7.728	42.931	0.7408	Medium	9.99	10.06	8.209	45.607	0.7747	Medium	10	10.08	8.096	44.98	0.803	Medium	10	10.08	8.31	46.167	0.7622	Medium	10	10.08	8.37	46.498	0.7696	Medium	10	10.08	8.494	47.187	0.8014	Medium	10
Lip_lipin+liposome	565	591	IKEESKPEQCLTGKGHNTGEQPAQLGL	8.04	4	23	8.24	8.31	11.636	50.589	0.6566	Medium	8.24	8.32	11.736	51.027	0.6424	Medium	8.16	8.23	11.952	51.964	0.8625	Medium	8.24	8.32	11.622	50.53	0.7961	Medium	8.24	8.32	11.399	49.562	0.7058	Medium	8.24	8.32	11.889	51.692	0.7242	Medium	8.24	8.31	11.646	50.636	0.7431	Medium	8.24
Lip_lipin+liposome	568	591	ESKPEQCLTGKGHNTGEQPAQLGL	8.5	4	20	8.63	8.7	11.232	56.161	0.6982	Medium	8.63	8.7	11.435	57.173	0.6636	Medium	8.63	8.7	11.216	56.082	0.7385	Medium	8.63	8.7	11.054	55.271	0.7976	Medium	8.63	8.7	10.942	54.708	0.7437	Medium	8.63	8.7	11.113	55.564	0.728	Medium	8.63	8.7	11.186	55.931	0.7492	Medium	8.63
Lip_lipin+liposome	576	589	TGKGHNTGEQPAQL	5.91	2	11	5.9	5.96	5.669	51.539	0.6158	Medium	5.9	5.97	5.586	50.785	0.6252	Medium	5.9	5.97	5.741	52.188	0.6237	Medium	5.9	5.97	5.712	51.931	0.6953	Medium	5.9	5.97	5.757	52.338	0.6343	Medium	5.9	5.97	5.742	52.203	0.6483	Medium	5.9	5.96	5.573	50.668	0.6743	Medium	5.9
Lip_lipin+liposome	592	619	ATRIKHESSSSDEEHAAAKPSGSSHLSL	6.11	4	25	6.09	6.16	7.986	31.945	0.8125	Medium	6.09	6.16	8.407	33.628	0.7719	Medium	6.09	6.16	8.524	34.095	0.7525	Medium	6.09	6.16	8.851	35.404	0.7981	Medium	6.09	6.16	8.826	35.302	0.7936	Medium	6.09	6.16	8.439	33.756	0.8053	Medium	6.09	6.16	8.077	32.307	0.7921	Medium	6.09
Lip_lipin+liposome	620	631	LSNVSYKKTLRL	8.14	3	10	8.06	8.13	2.47	24.704	0.8917	Medium	8.06	8.13	2.497	24.975	0.8786	Medium	8.06	8.13	2.67	26.701	0.8884	Medium	8.06	8.13	3.596	35.964	0.8872	Medium	8.06	8.13	3.481	34.809	0.8944	Medium	8.06	8.13	3.508	35.081	0.8931	Medium	8.06	8.13	4.304	43.045	0.8911	Medium	8.07
Lip_lipin+liposome	620	631	LSNVSYKKTLRL	8.14	4	10	8.03	8.11	2.545	25.451	0.9052	High	8.03	8.11	2.543	25.432	0.9052	High	8.03	8.11	2.698	26.979	0.9017	High	8.03	8.11	3.649	36.486	0.9042	High	8.03	8.11	3.453	34.53	0.91	High	8.03	8.11	3.519	35.187	0.9027	High	8.03	8.1	4.279	42.786	0.9149	High	8.03
Lip_lipin+liposome	620	636	LSNVSYKKTLRLTSEQL	8.88	3	15	9	9.07	3.235	21.569	0.8196	Medium	9.01	9.07	3.389	22.594	0.8024	Medium	9	9.07	3.534	23.559	0.7936	Medium	9	9.07	4.331	28.874	0.8283	Medium	9	9.07	4.3	28.664	0.7747	Medium	9	9.07	4.349	28.995	0.7706	Medium	9	9.07	5.462	36.416	0.7665	Medium	9
Lip_lipin+liposome	620	647	LSNVSYKKTLRLTSEQLKSLKLKNGPND	8.88	4	25	8.85	8.92	3.497	13.988	0.8006	Medium	8.85	8.92	3.582	14.328	0.7802	Medium	8.85	8.92	3.936	15.746	0.7823	Medium	8.85	8.92	5.704	22.817	0.7709	Medium	8.85	8.92	5.428	21.712	0.7501	Medium	8.85	8.92	5.654	22.615	0.7717	Medium	8.85	8.92	8.065	32.259	0.7365	Medium	8.85
Lip_lipin+liposome	620	650	LSNVSYKKTLRLTSEQLKSLKLKNGPNDVVF	9.97	5	28	10	10.08	3.514	12.55	0.9034	High	10	10.08	3.453	12.331	0.9023	High	10	10.08	3.812	13.615	0.8998	High	10	10.08	5.271	18.824	0.9062	High	10	10.08	5.302	18.934	0.8891	High	10	10.08	5.241	18.716	0.8887	High	10	10.08	7.624	27.227	0.8953	High	10
Lip_lipin+liposome	632	650	TSEQLKSLKLKNGPNDVVF	9.61	4	16	9.69	9.77	0.731	4.568	0.8712	Medium	9.69	9.77	0.827	5.17	0.8598	Medium	9.69	9.77	0.793	4.953	0.8753	Medium	9.69	9.77	1.857	11.607	0.8454	Medium	9.69	9.77	1.759	10.993	0.8605	Medium	9.69	9.77	1.799	11.245	0.8511	Medium	9.69	9.77	2.853	17.829	0.8497	Medium	9.69
Lip_lipin+liposome	637	650	KSLKLKNGPNDVVF	8.77	4	11	8.78	8.85	0.538	4.891	0.7586	Medium	8.79	8.85	0.666	6.053	0.7904	Medium	8.79	8.85	0.693	6.296	0.7523	Medium	8.79	8.85	1.114	10.131	0.7989	Medium	8.79	8.85	1.059	9.623	0.7776	Medium	8.79	8.85	1.111	10.1	0.6852	Medium	8.78	8.85	1.753	15.933	0.7287	Medium	8.79
Lip_lipin+liposome	639	650	LKLKNGPNDVVF	9.67	3	9	9.71	9.78	0.456	5.066	0.7997	Medium	9.71	9.78	0.445	4.947	0.8071	Medium	9.71	9.78	0.486	5.398	0.794	Medium	9.71	9.78	0.734	8.161	0.7312	Medium	9.71	9.78	0.69	7.669	0.7961	Medium	9.71	9.78	0.678	7.535	0.7777	Medium	9.71	9.77	1.012	11.249	0.7275	Medium	9.71
Lip_lipin+liposome	651	662	SVTTQYQGTCRC	7.41	2	10	7.43	7.5	4.526	45.261	0.8578	Medium	7.43	7.5	4.506	45.06	0.8624	Medium	7.45	7.52	4.69	46.905	0.807	Medium	7.43	7.5	6.517	65.174	0.8487	Medium	7.41	7.48	6.481	64.813	0.8424	Medium	7.43	7.5	6.36	63.601	0.8395	Medium	7.42	7.48	7.355	73.548	0.8264	Medium	7.43
Lip_lipin+liposome	651	668	SVTTQYQGTCRCEGTIYL	11.12	2	16	11.24	11.31	4.245	26.534	0.8898	Medium	11.24	11.31	4.222	26.389	0.8891	Medium	11.26	11.33	4.415	27.591	0.8679	Medium	11.24	11.31	5.759	35.996	0.8774	Medium	11.24	11.31	5.896	36.853	0.871	Medium	11.24	11.31	5.869	36.679	0.8851	Medium	11.23	11.31	7.096	44.348	0.8696	Medium	11.24
Lip_lipin+liposome	669	678	WNWDDKVIIS	12.03	2	8	12.16	12.23	0.15	1.869	0.8658	Medium	12.16	12.23	0.188	2.353	0.8641	Medium	12.16	12.23	0.216	2.697	0.8596	Medium	12.16	12.23	0.327	4.087	0.8483	Medium	12.16	12.23	0.206	2.577	0.8383	Medium	12.16	12.23	0.214	2.677	0.8505	Medium	12.16	12.23	0.337	4.218	0.8277	Medium	12.16
Lip_lipin+liposome	669	685	WNWDDKVIISDIDGTIT	13.41	2	15	13.62	13.69	3.148	20.983	0.7787	Medium	13.62	13.69	3.305	22.035	0.7447	Medium	13.62	13.69	3.3	22.002	0.6912	Medium	13.62	13.69	4.687	31.244	0.7172	Medium	13.59	13.65	4.742	31.615	0.7354	Medium	13.62	13.69	4.575	30.502	0.7081	Medium	13.62	13.68	4.95	33.002	0.7019	Medium	13.62
Lip_lipin+liposome	669	700	WNWDDKVIISDIDGTITRSDTLGHILPTLGKD	13.61	5	29	13.71	13.79	10.339	35.652	0.903	High	13.71	13.79	10.289	35.478	0.9074	High	13.71	13.79	10.328	35.615	0.8913	High	13.71	13.79	13.043	44.977	0.8986	High	13.71	13.79	12.969	44.72	0.9119	High	13.71	13.79	12.918	44.544	0.9076	High	13.71	13.79	13.897	47.919	0.9077	High	13.71
Lip_lipin+liposome	669	709	WNWDDKVIISDIDGTITRSDTLGHILPTLGKDWTHQGIAKL	13.77	5	38	13.73	13.8	12.423	32.692	0.8764	High	13.73	13.81	12.594	33.141	0.8731	High	13.73	13.8	12.406	32.647	0.8894	High	13.73	13.8	16.96	44.632	0.8485	Medium	13.73	13.8	16.688	43.915	0.8687	High	13.73	13.8	16.573	43.614	0.8629	High	13.73	13.8	18.6	48.947	0.8587	High	13.73
Lip_lipin+liposome	680	685	IDGTIT	6.89	1	4	6.98	7.05	1.022	25.55	0.7858	Medium	6.98	7.05	1.035	25.885	0.7752	Medium	7.04	7.11	1.107	27.664	0.7236	Medium	7	7.07	2.013	50.332	0.7726	Medium	6.93	7	1.948	48.701	0.7749	Medium	6.98	7.05	1.912	47.791	0.7734	Medium	6.98	7.05	2.23	55.75	0.7728	Medium	6.98
Lip_lipin+liposome	680	700	IDGTITRSDTLGHILPTLGKD	10.4	4	18	10.49	10.56	7.865	43.693	0.8019	Medium	10.49	10.57	7.763	43.127	0.7975	Medium	10.49	10.57	7.914	43.968	0.7582	Medium	10.49	10.56	9.155	50.861	0.8156	Medium	10.49	10.57	9.346	51.922	0.7985	Medium	10.49	10.56	9.117	50.65	0.814	Medium	10.49	10.56	9.634	53.52	0.842	Medium	10.49
Lip_lipin+liposome	680	709	IDGTITRSDTLGHILPTLGKDWTHQGIAKL	11.46	4	27	11.52	11.59	8.739	32.367	0.8275	Medium	11.52	11.59	9.035	33.464	0.8151	Medium	11.52	11.59	9.163	33.937	0.8365	Medium	11.52	11.59	11.379	42.145	0.8059	Medium	11.52	11.59	11.656	43.171	0.816	Medium	11.52	11.59	11.371	42.116	0.8031	Medium	11.52	11.59	12.923	47.863	0.7902	Medium	11.52
Lip_lipin+liposome	686	709	RSDTLGHILPTLGKDWTHQGIAKL	10.87	4	21	10.99	11.06	6.707	31.936	0.6641	Medium	10.99	11.06	6.715	31.977	0.6615	Medium	10.99	11.06	6.715	31.976	0.6444	Medium	10.99	11.06	8.427	40.129	0.6547	Medium	10.99	11.06	8.946	42.599	0.6478	Medium	10.99	11.06	8.634	41.116	0.654	Medium	10.99	11.06	10.209	48.614	0.654	Medium	10.99
Lip_lipin+liposome	701	709	WTHQGIAKL	8.35	2	7	8.35	8.42	1.062	15.166	0.9472	Medium	8.35	8.42	1.04	14.858	0.9393	Medium	8.35	8.42	1.099	15.694	0.9305	Medium	8.35	8.42	2.362	33.742	0.9358	Medium	8.35	8.42	2.174	31.059	0.9387	Medium	8.35	8.42	2.227	31.817	0.9366	Medium	8.35	8.42	3.259	46.563	0.9235	Medium	8.35
Lip_lipin+liposome	710	720	YHKVSQNGYKF	7.09	3	9	7.15	7.22	0.24	2.664	0.8918	High	7.15	7.22	0.354	3.933	0.9103	High	7.15	7.22	0.354	3.932	0.9136	High	7.15	7.22	0.589	6.542	0.9092	High	7.15	7.22	0.473	5.253	0.8814	High	7.15	7.22	0.474	5.271	0.889	High	7.15	7.22	0.966	10.728	0.8823	High	7.15
Lip_lipin+liposome	710	721	YHKVSQNGYKFL	8.82	3	10	8.78	8.85	0.322	3.219	0.7921	Medium	8.78	8.85	0.206	2.063	0.7932	Medium	8.78	8.85	0.207	2.073	0.8031	Medium	8.78	8.85	0.593	5.931	0.8017	Medium	8.78	8.85	0.288	2.884	0.7858	Medium	8.78	8.85	0.335	3.351	0.796	Medium	8.78	8.85	0.801	8.014	0.7867	Medium	8.78
Lip_lipin+liposome	710	723	YHKVSQNGYKFLYC	9.98	2	12	9.99	10.06	0.265	2.209	0.8702	Medium	9.99	10.06	0.207	1.728	0.8535	Medium	9.99	10.06	0.263	2.195	0.8279	Medium	9.99	10.06	0.42	3.5	0.897	Medium	9.99	10.06	0.418	3.483	0.8304	Medium	9.99	10.06	0.394	3.286	0.857	Medium	9.98	10.06	0.779	6.488	0.863	Medium	9.99
Lip_lipin+liposome	721	725	LYCSA	7.82	1	3	7.91	7.98	0.755	25.162	0.8897	Medium	7.91	7.98	0.766	25.528	0.9106	Medium	7.91	7.98	0.804	26.79	0.9023	Medium	7.91	7.98	0.944	31.457	0.8985	Medium	7.91	7.98	0.925	30.846	0.8943	Medium	7.91	7.98	0.949	31.639	0.9051	Medium	7.91	7.98	1.322	44.075	0.883	Medium	7.91
Lip_lipin+liposome	724	730	SARAIGM	7.04	2	5	7	7.06	2.441	48.829	0.8748	Medium	7	7.07	2.434	48.688	0.8718	Medium	7	7.07	2.478	49.556	0.8622	Medium	7	7.07	3.621	72.422	0.8886	Medium	7	7.07	3.555	71.101	0.8714	Medium	7	7.07	3.5	70.01	0.8586	Medium	7	7.06	3.817	76.338	0.8736	Medium	7
Lip_lipin+liposome	724	732	SARAIGMAD	6.63	2	7	6.7	6.77	2.924	41.775	0.7244	Medium	6.71	6.77	2.912	41.604	0.7351	Medium	6.7	6.77	2.843	40.619	0.7142	Medium	6.7	6.77	4.207	60.099	0.7095	Medium	6.7	6.77	4.152	59.319	0.7073	Medium	6.7	6.77	4.078	58.253	0.721	Medium	6.7	6.77	4.286	61.226	0.725	Medium	6.71
Lip_lipin+liposome	726	760	RAIGMADMTRGYLHWVNERGTVLPQGPLLLSPSSL	13.01	4	30	13.15	13.22	9.653	32.177	0.8377	Medium	13.15	13.23	10.025	33.418	0.8165	Medium	13.15	13.22	10.04	33.468	0.8179	Medium	13.15	13.22	14.73	49.1	0.7835	Medium	13.15	13.23	14.344	47.812	0.7971	Medium	13.15	13.22	14.034	46.779	0.7865	Medium	13.15	13.22	16.96	56.534	0.764	Medium	13.15
Lip_lipin+liposome	730	738	MADMTRGYL	10.31	2	7	10.32	10.39	3.556	50.806	0.6905	Medium	10.32	10.39	3.6	51.429	0.6706	Medium	10.32	10.39	3.605	51.506	0.6745	Medium	10.32	10.39	4.09	58.436	0.6888	Medium	10.32	10.39	3.995	57.066	0.673	Medium	10.32	10.39	3.962	56.595	0.6804	Medium	10.32	10.39	4.226	60.368	0.6449	Medium	10.28
Lip_lipin+liposome	731	743	ADMTRGYLHWVNE	10.87	2	11	10.89	10.96	4.352	39.562	0.746	Medium	10.89	10.96	4.382	39.838	0.743	Medium	10.89	10.96	4.442	40.38	0.7386	Medium	10.89	10.96	5.726	52.057	0.745	Medium	10.89	10.96	5.695	51.775	0.7433	Medium	10.92	10.98	5.53	50.274	0.7344	Medium	10.89	10.96	6.107	55.52	0.7266	Medium	10.89
Lip_lipin+liposome	731	754	ADMTRGYLHWVNERGTVLPQGPLL	12.08	3	20	12.19	12.27	6.318	31.592	0.9081	Medium	12.19	12.27	6.321	31.604	0.9111	Medium	12.19	12.27	6.57	32.848	0.903	High	12.19	12.27	8.864	44.318	0.9154	High	12.19	12.27	8.992	44.962	0.909	Medium	12.19	12.27	8.866	44.331	0.9068	Medium	12.19	12.27	10.417	52.083	0.8936	Medium	12.19
Lip_lipin+liposome	731	760	ADMTRGYLHWVNERGTVLPQGPLLLSPSSL	12.69	4	25	12.9	12.96	7.344	29.375	0.8893	Medium	12.9	12.97	7.526	30.106	0.8931	Medium	12.9	12.96	7.597	30.389	0.8764	Medium	12.9	12.96	10.96	43.838	0.8804	Medium	12.9	12.97	11.138	44.55	0.876	Medium	12.9	12.96	11.004	44.015	0.881	Medium	12.9	12.96	13.234	52.936	0.8564	Medium	12.9
Lip_lipin+liposome	733	754	MTRGYLHWVNERGTVLPQGPLL	11.51	4	18	11.6	11.68	4.685	26.026	0.8761	Medium	11.61	11.68	4.799	26.661	0.8702	Medium	11.61	11.68	5.042	28.012	0.8838	Medium	11.61	11.68	6.995	38.863	0.8617	Medium	11.61	11.68	7.051	39.175	0.87	Medium	11.61	11.68	7.01	38.943	0.857	Medium	11.6	11.68	8.508	47.269	0.844	Medium	11.61
Lip_lipin+liposome	733	760	MTRGYLHWVNERGTVLPQGPLLLSPSSL	12.29	4	23	12.42	12.49	5.507	23.942	0.8223	Medium	12.42	12.49	5.732	24.923	0.823	Medium	12.42	12.49	5.909	25.69	0.8218	Medium	12.42	12.49	8.862	38.532	0.8032	Medium	12.42	12.49	8.96	38.957	0.8132	Medium	12.42	12.49	8.91	38.739	0.8049	Medium	12.42	12.49	11.265	48.976	0.7822	Medium	12.42
Lip_lipin+liposome	734	754	TRGYLHWVNERGTVLPQGPLL	11.51	3	17	11.5	11.57	4.347	25.572	0.7603	Medium	11.5	11.57	4.494	26.433	0.7545	Medium	11.5	11.57	4.73	27.821	0.7699	Medium	11.5	11.57	6.622	38.955	0.7553	Medium	11.5	11.57	6.583	38.725	0.757	Medium	11.5	11.57	6.44	37.882	0.7368	Medium	11.5	11.57	8.046	47.328	0.717	Medium	11.5
Lip_lipin+liposome	734	760	TRGYLHWVNERGTVLPQGPLLLSPSSL	12.24	4	22	12.35	12.43	5.35	24.319	0.8519	Medium	12.35	12.43	5.57	25.318	0.8505	Medium	12.35	12.43	5.67	25.771	0.8434	Medium	12.35	12.43	8.574	38.974	0.8504	Medium	12.35	12.43	8.508	38.672	0.8438	Medium	12.35	12.43	8.447	38.397	0.8397	Medium	12.35	12.43	10.441	47.461	0.8036	Medium	12.35
Lip_lipin+liposome	739	754	HWVNERGTVLPQGPLL	11.08	3	12	11.18	11.25	3.07	25.586	0.9207	High	11.18	11.25	3.107	25.888	0.9184	High	11.18	11.25	3.218	26.817	0.9152	High	11.18	11.25	4.594	38.28	0.9222	High	11.18	11.25	4.57	38.085	0.9158	High	11.18	11.25	4.572	38.098	0.9163	Medium	11.18	11.25	5.865	48.875	0.9071	Medium	11.18
Lip_lipin+liposome	739	760	HWVNERGTVLPQGPLLLSPSSL	12.29	3	17	12.39	12.46	3.973	23.372	0.9147	High	12.39	12.46	4.098	24.103	0.9107	High	12.39	12.46	4.25	25.001	0.908	High	12.39	12.46	6.672	39.248	0.9231	High	12.39	12.46	6.593	38.781	0.9173	High	12.39	12.46	6.58	38.703	0.9199	High	12.38	12.46	8.615	50.678	0.9194	High	12.39
Lip_lipin+liposome	744	760	RGTVLPQGPLLLSPSSL	12.59	2	12	12.69	12.76	2.704	22.535	0.8973	Medium	12.69	12.77	2.782	23.186	0.8946	Medium	12.69	12.76	2.794	23.282	0.8833	Medium	12.69	12.76	5.043	42.025	0.8994	Medium	12.69	12.76	5.041	42.006	0.894	Medium	12.69	12.76	5.025	41.871	0.9008	Medium	12.69	12.76	6.834	56.949	0.8929	Medium	12.69
Lip_lipin+liposome	749	760	PQGPLLLSPSSL	12.81	2	8	12.81	12.88	1.834	22.929	0.8388	Medium	12.81	12.88	1.812	22.651	0.8345	Medium	12.8	12.88	1.929	24.113	0.8461	Medium	12.81	12.88	2.97	37.119	0.8263	Medium	12.81	12.88	2.884	36.05	0.8269	Medium	12.81	12.88	2.965	37.068	0.8107	Medium	12.8	12.88	3.967	49.592	0.7364	Medium	12.81
Lip_lipin+liposome	755	760	LSPSSL	9.08	1	3	9.19	9.26	1.376	45.853	0.9012	Medium	9.19	9.27	1.366	45.535	0.9018	Medium	9.19	9.26	1.406	46.875	0.9015	Medium	9.19	9.26	2.236	74.528	0.8861	Medium	9.19	9.26	2.155	71.84	0.8816	Medium	9.19	9.26	2.174	72.477	0.8963	Medium	9.19	9.26	2.522	84.073	0.871	Medium	9.19
Lip_lipin+liposome	761	781	FSALHREVIEKKPEKFKVQCL	8.07	4	18	8.02	8.09	5.702	31.678	0.8472	Medium	8.02	8.09	5.858	32.547	0.8512	Medium	8.02	8.09	6.147	34.148	0.8486	Medium	8.02	8.09	7.68	42.666	0.8064	Medium	8.02	8.09	7.432	41.29	0.8233	Medium	8.02	8.09	7.636	42.425	0.8412	Medium	8.02	8.09	8.726	48.478	0.8173	Medium	8.02
Lip_lipin+liposome	765	776	HREVIEKKPEKF	4.92	3	9	4.91	4.98	5.095	56.616	0.8826	Medium	4.92	4.99	5.092	56.583	0.8739	Medium	4.92	4.98	5.013	55.706	0.8714	Medium	4.92	4.98	5.4	60.004	0.866	Medium	4.92	4.98	5.641	62.674	0.8686	Medium	4.92	4.98	5.428	60.312	0.8722	Medium	4.91	4.98	5.489	60.991	0.8625	Medium	4.92
Lip_lipin+liposome	765	780	HREVIEKKPEKFKVQC	5.59	4	13	5.76	5.84	4.969	38.221	0.9099	Medium	5.77	5.84	5.173	39.794	0.9022	Medium	5.76	5.84	5.183	39.866	0.8989	Medium	5.76	5.84	6.875	52.885	0.8945	Medium	5.76	5.84	6.722	51.711	0.8947	Medium	5.76	5.84	6.694	51.489	0.9122	Medium	5.72	5.79	7.596	58.434	0.9014	Medium	5.76
Lip_lipin+liposome	765	781	HREVIEKKPEKFKVQCL	7.14	4	14	7.18	7.25	4.489	32.066	0.9354	High	7.18	7.25	4.583	32.734	0.9389	High	7.15	7.22	4.95	35.355	0.8857	High	7.18	7.25	6.394	45.674	0.9402	High	7.18	7.25	6.256	44.683	0.943	High	7.18	7.25	6.265	44.747	0.9388	High	7.2	7.27	7.244	51.741	0.8952	High	7.18
Lip_lipin+liposome	765	782	HREVIEKKPEKFKVQCLT	6.83	4	15	6.93	7.01	4.471	29.807	0.8535	Medium	6.93	7.01	4.727	31.516	0.8346	Medium	6.93	7.01	4.867	32.444	0.8091	Medium	6.93	7.01	6.455	43.033	0.8543	Medium	6.93	7.01	6.362	42.412	0.8443	Medium	6.93	7.01	6.345	42.302	0.8333	Medium	6.9	6.96	7.774	51.828	0.8363	Medium	6.93
Lip_lipin+liposome	765	783	HREVIEKKPEKFKVQCLTD	6.99	5	16	7.07	7.14	4.511	28.193	0.9275	High	7.07	7.14	4.612	28.823	0.909	High	7.07	7.14	4.995	31.221	0.9047	High	7.07	7.14	6.413	40.082	0.9023	High	7.07	7.14	6.272	39.198	0.9207	High	7.07	7.14	6.348	39.676	0.8982	Medium	7.07	7.14	7.468	46.675	0.9104	High	7.07
Lip_lipin+liposome	782	789	TDIKNLFF	13.26	2	6	13.28	13.36	0.174	2.901	0.8551	High	13.29	13.36	0.233	3.888	0.8428	Medium	13.28	13.36	0.263	4.382	0.8927	High	13.28	13.36	0.909	15.152	0.8913	Medium	13.28	13.36	0.914	15.234	0.8754	Medium	13.28	13.36	0.926	15.439	0.8905	Medium	13.28	13.36	1.607	26.782	0.8074	Medium	13.29
Lip_lipin+liposome	782	795	TDIKNLFFPNTEPF	13.93	3	10	13.9	13.96	0.82	8.199	0.8671	Medium	13.9	13.97	0.862	8.619	0.8243	Medium	13.9	13.96	0.856	8.56	0.861	Medium	13.9	13.96	1.768	17.681	0.7686	Medium	13.9	13.96	1.668	16.682	0.8032	Medium	13.92	13.99	1.879	18.793	0.7848	Medium	13.89	13.96	2.908	29.077	0.6361	Medium	13.9
Lip_lipin+liposome	782	796	TDIKNLFFPNTEPFY	14.03	2	11	14.16	14.22	0.84	7.635	0.8806	Medium	14.16	14.23	0.932	8.472	0.8809	Medium	14.15	14.22	0.954	8.671	0.874	Medium	14.16	14.22	1.866	16.964	0.8596	Medium	14.16	14.22	1.544	14.039	0.8498	Medium	14.16	14.22	1.568	14.251	0.8456	Medium	14.15	14.22	3.157	28.697	0.8714	Medium	14.16
Lip_lipin+liposome	782	798	TDIKNLFFPNTEPFYAA	13.88	2	13	13.88	13.95	1.009	7.763	0.7731	Medium	13.88	13.95	1.067	8.209	0.7564	Medium	13.88	13.95	0.93	7.155	0.7895	Medium	13.88	13.95	1.719	13.223	0.7427	Medium	13.88	13.95	1.585	12.19	0.7577	Medium	13.88	13.95	1.609	12.376	0.7603	Medium	13.88	13.94	3.06	23.538	0.7273	Medium	13.88
Lip_lipin+liposome	782	799	TDIKNLFFPNTEPFYAAF	14.29	3	14	14.45	14.52	0.936	6.683	0.8258	Medium	14.45	14.52	0.903	6.45	0.8144	Medium	14.45	14.52	0.975	6.963	0.8142	Medium	14.45	14.52	1.606	11.473	0.7854	Medium	14.45	14.52	1.59	11.357	0.8124	Medium	14.45	14.52	1.663	11.88	0.7967	Medium	14.45	14.52	2.79	19.928	0.742	Medium	14.45
Lip_lipin+liposome	782	806	TDIKNLFFPNTEPFYAAFGNRPADV	13.77	3	20	13.89	13.95	2.085	10.423	0.8096	Medium	13.89	13.96	2.121	10.607	0.8148	Medium	13.89	13.95	2.161	10.807	0.8079	Medium	13.89	13.95	3.784	18.922	0.7913	Medium	13.89	13.95	3.676	18.381	0.7945	Medium	13.89	13.95	3.7	18.498	0.7899	Medium	13.89	13.95	5.618	28.09	0.7555	Medium	13.89
Lip_lipin+liposome	782	808	TDIKNLFFPNTEPFYAAFGNRPADVYS	13.94	3	22	13.85	13.92	2.867	13.03	0.7677	Medium	13.86	13.92	2.937	13.351	0.7746	Medium	13.85	13.92	2.932	13.327	0.7791	Medium	13.85	13.92	5.852	26.602	0.7663	Medium	13.85	13.92	5.178	23.536	0.755	Medium	13.85	13.92	5.198	23.626	0.7615	Medium	13.83	13.89	7.374	33.52	0.6878	Medium	13.86
Lip_lipin+liposome	783	796	DIKNLFFPNTEPFY	14.26	3	10	14.19	14.46	0.843	8.432	0.7927	Medium	14.19	14.46	0.967	9.672	0.7754	Medium	14.19	14.46	0.881	8.813	0.8126	Medium	14.19	14.46	1.713	17.135	0.7645	Medium	14.19	14.46	1.547	15.467	0.7687	Medium	14.19	14.46	1.56	15.598	0.7767	Medium	14.19	14.46	2.667	26.665	0.6225	Medium	14.19
Lip_lipin+liposome	784	795	IKNLFFPNTEPF	13.52	2	8	13.51	13.72	0.613	7.663	0.7712	Medium	13.51	13.72	0.66	8.25	0.7629	Medium	13.51	13.72	0.708	8.855	0.772	Medium	13.51	13.72	1.294	16.171	0.7306	Medium	13.51	13.72	1.346	16.825	0.7306	Medium	13.51	13.72	1.253	15.668	0.7514	Medium	13.51	13.72	2.235	27.943	0.7077	Medium	13.51
Lip_lipin+liposome	784	796	IKNLFFPNTEPFY	13.88	2	9	13.74	13.81	0.795	8.838	0.9087	Medium	13.75	13.81	0.799	8.876	0.8901	Medium	13.74	13.81	0.774	8.596	0.8897	Medium	13.74	13.81	1.384	15.38	0.8672	Medium	13.75	13.81	1.304	14.49	0.8683	Medium	13.74	13.81	1.298	14.421	0.8742	Medium	13.78	13.84	2.5	27.775	0.8969	Medium	13.75
Lip_lipin+liposome	784	806	IKNLFFPNTEPFYAAFGNRPADV	13.41	3	18	13.48	13.55	1.708	9.488	0.7536	Medium	13.49	13.55	1.761	9.783	0.7608	Medium	13.48	13.55	1.829	10.161	0.7559	Medium	13.48	13.55	3.141	17.452	0.7555	Medium	13.49	13.55	3.118	17.323	0.7566	Medium	13.48	13.55	3.114	17.299	0.762	Medium	13.48	13.55	4.344	24.135	0.7069	Medium	13.49
Lip_lipin+liposome	796	806	YAAFGNRPADV	8.93	2	8	8.82	8.89	1.676	20.946	0.7141	Medium	8.82	8.89	1.638	20.478	0.7277	Medium	8.84	8.9	1.694	21.175	0.7232	Medium	8.82	8.89	3.038	37.969	0.6855	Medium	8.82	8.89	2.908	36.351	0.728	Medium	8.82	8.89	2.852	35.652	0.7281	Medium	8.82	8.89	3.861	48.267	0.7205	Medium	8.82
Lip_lipin+liposome	796	808	YAAFGNRPADVYS	9.2	2	10	9.31	9.38	2.254	22.54	0.6918	Medium	9.31	9.38	2.227	22.268	0.6668	Medium	9.31	9.38	2.329	23.287	0.6716	Medium	9.31	9.38	3.938	39.379	0.7058	Medium	9.31	9.38	3.669	36.688	0.6489	Medium	9.31	9.38	3.843	38.427	0.676	Medium	9.3	9.38	4.984	49.842	0.6681	Medium	9.31
Lip_lipin+liposome	797	806	AAFGNRPADV	7.77	2	7	7.75	7.82	1.833	26.184	0.9243	Medium	7.75	7.82	1.759	25.135	0.9143	Medium	7.75	7.82	1.828	26.108	0.8959	Medium	7.75	7.82	2.798	39.967	0.9177	Medium	7.75	7.82	2.706	38.657	0.9142	Medium	7.75	7.82	2.728	38.978	0.9152	Medium	7.75	7.82	3.545	50.65	0.9234	Medium	7.75
Lip_lipin+liposome	797	808	AAFGNRPADVYS	8.24	2	9	8.3	8.37	2.322	25.801	0.8181	Medium	8.3	8.37	2.308	25.646	0.7978	Medium	8.3	8.37	2.245	24.946	0.7563	Medium	8.3	8.37	3.968	44.093	0.8235	Medium	8.3	8.37	3.785	42.056	0.8041	Medium	8.3	8.37	3.811	42.35	0.7776	Medium	8.3	8.36	4.971	55.236	0.7913	Medium	8.3
Lip_lipin+liposome	797	816	AAFGNRPADVYSYKQVGVSL	10.45	3	17	10.46	10.53	3.139	18.466	0.7486	Medium	10.47	10.53	3.127	18.395	0.7619	Medium	10.46	10.53	3.085	18.146	0.7383	Medium	10.46	10.53	5.49	32.292	0.7498	Medium	10.46	10.53	5.448	32.045	0.7146	Medium	10.46	10.53	5.528	32.519	0.7288	Medium	10.46	10.53	8.346	49.092	0.709	Medium	10.47
Lip_lipin+liposome	799	806	FGNRPADV	6.91	2	5	7	7.07	1.433	28.658	0.8027	Medium	7	7.07	1.466	29.327	0.775	Medium	6.92	6.99	1.524	30.489	0.8351	Medium	7	7.07	2.422	48.444	0.773	Medium	6.95	7.01	2.445	48.905	0.8059	Medium	6.96	7.02	2.453	49.06	0.804	Medium	7	7.07	3.168	63.358	0.7389	Medium	7
Lip_lipin+liposome	799	808	FGNRPADVYS	7.65	2	7	7.63	7.7	2.078	29.691	0.8506	Medium	7.64	7.7	2.048	29.262	0.8541	Medium	7.64	7.7	2.154	30.775	0.8619	Medium	7.64	7.7	3.689	52.694	0.8465	Medium	7.64	7.7	3.589	51.273	0.8554	Medium	7.64	7.7	3.597	51.388	0.8596	Medium	7.63	7.7	4.723	67.478	0.8387	Medium	7.64
Lip_lipin+liposome	800	806	GNRPADV	5.01	2	4	5.03	5.1	1.272	31.797	0.9027	Medium	5.04	5.1	1.237	30.919	0.8823	Medium	5.03	5.1	1.402	35.055	0.8604	Medium	5.03	5.1	2.044	51.094	0.9055	Medium	5.03	5.1	1.968	49.205	0.8762	Medium	5.03	5.1	1.964	49.097	0.8899	Medium	5.03	5.1	2.682	67.061	0.8721	Medium	5.03
Lip_lipin+liposome	800	808	GNRPADVYS	6.2	2	6	6.12	6.19	1.885	31.413	0.9141	Medium	6.12	6.19	1.882	31.366	0.8993	Medium	6.12	6.19	1.894	31.565	0.9169	Medium	6.12	6.19	3.431	57.179	0.9266	Medium	6.12	6.19	3.321	55.355	0.9423	Medium	6.12	6.19	3.338	55.637	0.9368	Medium	6.12	6.19	4.279	71.313	0.9234	Medium	6.12
Lip_lipin+liposome	807	816	YSYKQVGVSL	10.08	2	8	10.04	10.11	1.115	13.94	0.9002	Medium	10.05	10.11	1.116	13.951	0.9043	High	10.04	10.11	1.24	15.495	0.9125	High	10.04	10.11	2.215	27.682	0.9137	High	10.04	10.11	2.105	26.313	0.9029	High	10.04	10.11	2.084	26.055	0.9085	High	10.04	10.11	4.071	50.89	0.9045	Medium	10.05
Lip_lipin+liposome	809	816	YKQVGVSL	9.03	1	6	9.13	9.2	1.106	18.428	0.8755	Medium	9.13	9.2	1.117	18.614	0.8667	Medium	9.13	9.2	1.196	19.94	0.8439	Medium	9.13	9.2	2.022	33.698	0.8847	Medium	9.13	9.2	1.946	32.442	0.8635	Medium	9.13	9.2	1.989	33.143	0.8627	Medium	9.13	9.2	3.27	54.507	0.8504	Medium	9.13
Lip_lipin+liposome	817	828	NRIFTVNPKGEL	9.4	3	9	9.41	9.49	1.057	11.742	0.8837	High	9.42	9.49	1.145	12.723	0.8772	High	9.42	9.49	1.061	11.787	0.881	High	9.42	9.49	2.993	33.256	0.9064	High	9.42	9.49	2.896	32.173	0.8935	High	9.41	9.49	2.925	32.504	0.9016	High	9.41	9.49	4.717	52.409	0.9183	High	9.42
Lip_lipin+liposome	817	839	NRIFTVNPKGELVQEHAKTNISS	7.98	5	20	7.99	8.05	5.784	28.919	0.8694	Medium	7.99	8.06	5.849	29.245	0.8715	Medium	7.99	8.06	6.088	30.439	0.8744	Medium	7.99	8.06	8.468	42.339	0.8768	Medium	7.99	8.06	8.49	42.451	0.8919	Medium	7.99	8.06	8.64	43.2	0.877	Medium	7.99	8.05	10.567	52.837	0.8608	Medium	7.99
Lip_lipin+liposome	817	840	NRIFTVNPKGELVQEHAKTNISSY	8.71	4	21	8.78	8.85	6.08	28.952	0.8244	Medium	8.78	8.85	6.054	28.83	0.8166	Medium	8.78	8.85	6.307	30.035	0.8199	Medium	8.78	8.85	8.411	40.053	0.8414	Medium	8.78	8.85	8.452	40.248	0.8144	Medium	8.78	8.85	8.584	40.878	0.8052	Medium	8.78	8.85	10.803	51.444	0.8091	Medium	8.78
Lip_lipin+liposome	829	839	VQEHAKTNISS	4.15	2	9	4.27	4.34	5.351	59.457	0.9146	High	4.27	4.34	5.424	60.264	0.9239	High	4.27	4.35	5.517	61.295	0.9186	High	4.27	4.34	5.762	64.027	0.91	High	4.27	4.34	5.82	64.668	0.9279	High	4.27	4.34	5.636	62.619	0.9342	High	4.27	4.34	5.746	63.848	0.9238	High	4.27
Lip_lipin+liposome	829	840	VQEHAKTNISSY	6.42	2	10	6.47	6.54	4.943	49.432	0.9244	High	6.47	6.55	5.062	50.617	0.9134	High	6.47	6.55	5.221	52.21	0.8912	Medium	6.47	6.54	5.727	57.269	0.9019	High	6.47	6.54	5.695	56.945	0.8998	Medium	6.47	6.54	5.745	57.45	0.8907	Medium	6.48	6.55	5.442	54.424	0.8958	Medium	6.47
Lip_lipin+liposome	840	845	YVRLCE	8.3	2	4	8.37	8.44	1.38	34.497	0.9266	High	8.38	8.44	1.366	34.157	0.9263	High	8.37	8.44	1.445	36.13	0.9384	High	8.44	8.51	2.72	67.989	0.8847	High	8.31	8.37	2.532	63.306	0.9172	High	8.32	8.38	2.655	66.363	0.9034	High	8.37	8.44	3.071	76.776	0.9072	High	8.38
Lip_lipin+liposome	844	854	CEVVDHVFPLL	13.88	2	8	13.9	13.96	0.428	5.35	0.9249	High	13.9	13.97	0.44	5.494	0.9324	High	13.9	13.96	0.438	5.474	0.9339	High	13.9	13.96	1.7	21.244	0.9336	High	13.9	13.96	1.529	19.115	0.9177	High	13.9	13.96	1.548	19.346	0.9293	High	13.89	13.96	3.65	45.619	0.9184	High	13.9
Lip_lipin+liposome	846	854	VVDHVFPLL	13.21	2	6	13.38	13.45	0.271	4.524	0.9247	High	13.38	13.45	0.263	4.389	0.9374	High	13.38	13.45	0.197	3.284	0.9155	High	13.38	13.45	0.889	14.811	0.9479	High	13.38	13.45	0.82	13.665	0.9514	High	13.38	13.45	0.841	14.008	0.9515	High	13.37	13.45	2.052	34.198	0.9432	High	13.38
Lip_lipin+liposome	846	867	VVDHVFPLLKRSHSCDFPCSDT	10	4	18	10.06	10.13	2.525	14.03	0.8658	Medium	10.06	10.13	2.596	14.424	0.8696	Medium	10.06	10.13	2.709	15.051	0.8791	Medium	10.06	10.13	4.132	22.956	0.8718	Medium	10.06	10.13	3.771	20.952	0.8538	Medium	10.06	10.13	3.813	21.182	0.8503	Medium	10.06	10.13	5.528	30.711	0.8537	Medium	10.06
Lip_lipin+liposome	846	871	VVDHVFPLLKRSHSCDFPCSDTFSNF	11.75	5	22	11.9	11.97	3.844	17.473	0.8656	Medium	11.9	11.97	3.96	17.998	0.8709	Medium	11.9	11.97	4.19	19.046	0.8612	Medium	11.9	11.97	5.513	25.06	0.8766	High	11.9	11.97	5.189	23.586	0.8742	Medium	11.9	11.97	5.239	23.813	0.8388	Medium	11.9	11.96	6.663	30.285	0.7964	Medium	11.9
Lip_lipin+liposome	847	854	VDHVFPLL	13.11	2	5	13.23	13.31	0.226	4.513	0.9155	High	13.24	13.31	0.239	4.772	0.9181	Medium	13.23	13.31	0.234	4.68	0.9137	High	13.23	13.31	0.828	16.561	0.9136	Medium	13.23	13.31	0.796	15.93	0.8906	Medium	13.23	13.31	0.845	16.909	0.9324	Medium	13.23	13.31	1.889	37.777	0.8127	Medium	13.23
Lip_lipin+liposome	855	862	KRSHSCDF	5.4	2	6	5.44	5.51	0.488	8.135	0.7822	Medium	5.43	5.51	0.627	10.448	0.7956	Medium	5.44	5.5	0.598	9.959	0.6443	Medium	5.5	5.57	0.927	15.457	0.7718	Medium	5.5	5.57	0.95	15.835	0.6349	Medium	5.5	5.57	0.895	14.924	0.7078	Medium	5.5	5.57	0.875	14.588	0.7	Medium	5.44
Lip_lipin+liposome	855	867	KRSHSCDFPCSDT	6.95	2	10	6.97	7.05	1.861	18.606	0.8542	Medium	6.97	7.05	1.865	18.651	0.8599	Medium	6.97	7.05	2.064	20.637	0.8587	Medium	6.97	7.05	3.015	30.147	0.8734	Medium	6.97	7.05	2.68	26.799	0.8201	Medium	6.97	7.05	2.758	27.583	0.8462	Medium	6.97	7.05	3.008	30.075	0.8202	Medium	6.97
Lip_lipin+liposome	855	871	KRSHSCDFPCSDTFSNF	10.97	4	14	10.99	11.06	3.151	22.508	0.8496	Medium	10.99	11.06	3.216	22.969	0.8468	Medium	10.99	11.06	3.25	23.217	0.8483	Medium	10.99	11.06	4.148	29.629	0.864	Medium	10.99	11.06	3.685	26.322	0.8333	Medium	10.99	11.06	3.685	26.324	0.8538	Medium	10.99	11.06	3.951	28.224	0.8291	Medium	10.99
Lip_lipin+liposome	872	886	TFWREPLPPFENQDM	12.6	2	10	12.6	12.67	5.31	53.096	0.9113	Medium	12.6	12.67	5.386	53.863	0.8965	Medium	12.59	12.67	5.415	54.145	0.9086	Medium	12.6	12.67	6.199	61.994	0.8879	Medium	12.6	12.67	6.317	63.171	0.9013	Medium	12.6	12.67	6.259	62.593	0.8984	Medium	12.59	12.67	6.492	64.924	0.8922	Medium	12.6
Lip_lipin+liposome	872	893	TFWREPLPPFENQDMHSASAGT	11.24	3	17	11.5	11.58	7.122	41.894	0.9329	High	11.51	11.58	7.157	42.1	0.924	High	11.5	11.58	7.469	43.936	0.9303	High	11.5	11.58	8.348	49.103	0.9281	High	11.51	11.58	8.465	49.797	0.9206	High	11.5	11.58	8.369	49.23	0.9163	High	11.5	11.58	8.657	50.923	0.9239	High	11.51
Lip_lipin+liposome	873	893	FWREPLPPFENQDMHSASAGT	10.92	3	16	10.92	11.08	6.759	42.242	0.6154	Medium	10.92	11.08	7.294	45.586	0.592	Medium	10.92	11.08	6.961	43.504	0.611	Medium	10.92	11.08	7.759	48.492	0.5993	Medium	10.92	11.08	7.749	48.431	0.6131	Medium	10.92	11.08	7.696	48.101	0.6044	Medium	10.92	11.08	7.793	48.704	0.5855	Medium	10.92
Lip_lipin+liposome	874	893	WREPLPPFENQDMHSASAGT	10.19	3	15	10.17	10.25	6.679	44.529	0.8879	Medium	10.17	10.25	6.731	44.874	0.8979	Medium	10.17	10.25	6.953	46.355	0.8892	Medium	10.17	10.25	7.673	51.151	0.898	Medium	10.17	10.25	7.734	51.557	0.8948	Medium	10.17	10.25	7.671	51.137	0.8989	Medium	10.17	10.24	7.914	52.758	0.89	Medium	10.17
Lip_lipin+liposome	885	893	DMHSASAGT	4.48	1	7	4.48	4.55	3.876	55.371	0.8051	Medium	4.48	4.54	3.947	56.383	0.7874	Medium	4.48	4.55	4.041	57.723	0.8001	Medium	4.48	4.55	4.122	58.883	0.6798	Medium	4.48	4.55	4.267	60.953	0.7669	Medium	4.48	4.55	4.15	59.286	0.7956	Medium	4.48	4.54	4.216	60.232	0.7665	Medium	4.48
[truncated: 29 more columns]

## Sheet: Fig 2e
										Time (min)	Asb 280nm	molar mass
										22.4263	0.0624495
										22.4432	0.0614912
										22.46	0.0594944
										22.4768	0.0597182
										22.4937	0.0602054
										22.5105	0.0606302
										22.5273	0.0611266
										22.5442	0.0627758
										22.561	0.0641288
										22.5778	0.065089
										22.5947	0.0656283
										22.6115	0.0649154
										22.6283	0.064662
										22.6452	0.0648816
										22.662	0.0652309
										22.6788	0.0656443
										22.6957	0.0666296
										22.7125	0.0676331
										22.7294	0.068012
										22.7462	0.0678639
										22.763	0.0677293
										22.7798	0.067606
										22.7967	0.0674828
										22.8135	0.0675194
										22.8303	0.0683236
										22.8472	0.0689731
										22.864	0.0693992
										22.8809	0.0689471
										22.8977	0.068656
										22.9145	0.0684514
										22.9314	0.0682866
										22.9482	0.0695586
										22.965	0.0707172
										22.9819	0.0716039
										22.9987	0.0725913
										23.0155	0.0735784
										23.0324	0.0741397
										23.0492	0.0743386
										23.066	0.0741783
										23.0829	0.073937
										23.0997	0.0750506
										23.1165	0.076644
										23.1334	0.0775997
										23.1502	0.0779744
										23.167	0.0765782
										23.1839	0.0755713
										23.2007	0.0749799
										23.2175	0.0736491
										23.2344	0.071645
										23.2512	0.0701071
										23.268	0.0710442
										23.2849	0.0720564
										23.3017	0.0727472
										23.3186	0.0731954
										23.3354	0.0712537
										23.3522	0.070493
										23.3691	0.0710172
										23.3859	0.072212
										23.4027	0.0735393
										23.4196	0.074709
										23.4364	0.074874
										23.4532	0.0741987
										23.4701	0.0736801
										23.4869	0.074126
										23.5037	0.0743662
										23.5206	0.0743172
										23.5374	0.0738238
										23.5542	0.0729792
										23.5711	0.0719269
										23.5879	0.0711869
										23.6047	0.0707346
										23.6216	0.0705173
										23.6384	0.0708989
										23.6552	0.0712024
										23.6721	0.0713687
										23.6889	0.0698286
										23.7057	0.0692521
										23.7226	0.0696901
										23.7394	0.0698683
										23.7563	0.0697196
										23.7731	0.0689681
										23.7899	0.0673567
										23.8068	0.0663959
										23.8236	0.0658419
										23.8404	0.0658542
										23.8573	0.0663163
										23.8741	0.0667945
										23.8909	0.0668678
										23.9078	0.0665991
										23.9246	0.0655481
										23.9414	0.0646669
										23.9583	0.0640215
										23.9751	0.0637142
										23.9919	0.0648143
										24.0088	0.0669551
										24.0256	0.0691624
										24.0424	0.069739
										24.0593	0.0689256
										24.0761	0.0673572
										24.0929	0.0679309
										24.1098	0.0689931
										24.1266	0.0696396
										24.1435	0.0699094
										24.1603	0.0696978
										24.1771	0.0684255
										24.194	0.0672198
										24.2108	0.0672686
										24.2276	0.067524
										24.2445	0.0685088
										24.2613	0.0695088
										24.2781	0.0697766
										24.295	0.0694281
										24.3118	0.0689135
										24.3286	0.0697727
										24.3455	0.0711502
										24.3623	0.07345
										24.3791	0.0756309
										24.396	0.0761263
										24.4128	0.0752079
										24.4296	0.0730491
										24.4465	0.0715518
										24.4633	0.0705833
										24.4801	0.0699681
										24.497	0.0693352
										24.5138	0.0686518
										24.5307	0.0674066
										24.5475	0.0655514
										24.5643	0.0647194
										24.5812	0.0645143
										24.598	0.0639655
										24.6148	0.0630646
										24.6317	0.0628589
										24.6485	0.0638573
										24.6653	0.0648384
										24.6822	0.0656707
										24.699	0.0664101
										24.7158	0.0668136
										24.7327	0.066938
										24.7495	0.0668714
										24.7663	0.0664296
										24.7832	0.0656702
										24.8	0.0658997
										24.8168	0.0672317
										24.8337	0.0682261
										24.8505	0.068814
										24.8673	0.0689437
										24.8842	0.0683474
										24.901	0.0680198
										24.9178	0.068233
										24.9347	0.0683287
										24.9515	0.0682641
										24.9683	0.0676903
										24.9852	0.0672723
										25.002	0.067048
										25.0189	0.0669676
										25.0357	0.068154
										25.0525	0.0706113
										25.0694	0.0727328
										25.0862	0.072786
										25.103	0.0711274
										25.1199	0.0695089
										25.1367	0.0685267
										25.1535	0.0679017
										25.1704	0.0675094
										25.1872	0.0671694
										25.204	0.0668501
										25.2209	0.0664635
										25.2377	0.0657468
										25.2545	0.0648279
										25.2714	0.0644482
										25.2882	0.0643792
										25.305	0.0645076
										25.3219	0.064945
										25.3387	0.0654207
										25.3555	0.0660681
										25.3724	0.0665333
										25.3892	0.0668213
										25.406	0.0668092
										25.4229	0.0660571
										25.4397	0.0652968
										25.4566	0.0654802
										25.4734	0.0660707
										25.4902	0.066897
										25.507	0.0677535
										25.5239	0.0682702
										25.5407	0.0684956
										25.5575	0.0683262
										25.5744	0.0675887
										25.5912	0.0669663
										25.6081	0.0662548
										25.6249	0.0654438
										25.6417	0.0642464
										25.6586	0.0644796
										25.6754	0.0649203
										25.6922	0.0653577
										25.7091	0.0666813
										25.7259	0.0676173
										25.7427	0.0681131
										25.7596	0.0681323
										25.7764	0.0672819
										25.7932	0.0654609
										25.8101	0.0639624
										25.8269	0.0628997
										25.8437	0.0621477
										25.8606	0.061616
										25.8774	0.0618109
										25.8942	0.0620406
										25.9111	0.061914
										25.9279	0.0614903
										25.9447	0.0618278
										25.9616	0.0625156
										25.9784	0.0634062
										25.9952	0.0641375
										26.0121	0.0646073
										26.0289	0.0648756
										26.0458	0.065289
										26.0626	0.0658466
										26.0794	0.0671169
										26.0963	0.0681352
										26.1131	0.0688524
										26.1299	0.0690786
										26.1468	0.068905
										26.1636	0.0685618
										26.1804	0.0681319
										26.1973	0.0691894
										26.2141	0.0703018
										26.2309	0.0712785
										26.2478	0.0720592
										26.2646	0.0726058
										26.2814	0.0729737
										26.2983	0.0745358
										26.3151	0.0782644
										26.3319	0.0814712
										26.3488	0.0840571
										26.3656	0.0861545
										26.3824	0.087895
										26.3993	0.0909598
										26.4161	0.0942532
										26.433	0.0975756
										26.4498	0.100674
										26.4666	0.103578
										26.4835	0.105866
										26.5003	0.110672
										26.5171	0.115135
										26.534	0.119314
										26.5508	0.123174
										26.5676	0.126782
										26.5845	0.13062
										26.6013	0.13427
										26.6181	0.137727
										26.635	0.142026
										26.6518	0.147183
										26.6686	0.151797
										26.6855	0.157864
										26.7023	0.162776
										26.7191	0.167395
										26.736	0.173936
										26.7528	0.181939
										26.7696	0.190139
										26.7865	0.197489
										26.8033	0.204726
										26.8201	0.210709
										26.837	0.217592
										26.8538	0.224296
										26.8707	0.231399
										26.8875	0.239689
										26.9043	0.247974
										26.9212	0.254848
										26.938	0.262438
										26.9548	0.271631
										26.9717	0.280461
										26.9885	0.288797
										27.0053	0.297125
										27.0222	0.306426
										27.039	0.317185
										27.0558	0.326828
										27.0727	0.338352
										27.0895	0.349785
										27.1063	0.359488
										27.1232	0.369322
										27.14	0.378733
										27.1568	0.390007
										27.1737	0.401715
										27.1905	0.41564
										27.2073	0.429029
										27.2242	0.440359
										27.241	0.451502
										27.2578	0.462715
										27.2747	0.474012
										27.2915	0.486149
										27.3084	0.498581
										27.3252	0.512782
										27.342	0.524984	24213.7
										27.3589	0.536517	24288.8
										27.3757	0.547414	24320.7
										27.3925	0.55952	24549.7
										27.4094	0.57246	24867.9
										27.4262	0.585211	25115.7
										27.443	0.598305	25243.7
										27.4599	0.612199	25402.8
										27.4767	0.626023	25570
										27.4935	0.638777	25648.7
										27.5104	0.651014	25677.7
										27.5272	0.663077	25720.2
										27.544	0.678185	25968.3
										27.5609	0.69236	26254.2
										27.5777	0.703586	26353.1
										27.5945	0.714975	26372.8
										27.6114	0.727416	26443.5
										27.6282	0.739683	26496.7
										27.645	0.752256	26603.5
										27.6619	0.763422	26597.1
										27.6787	0.775483	26605
										27.6955	0.786041	26565.4
										27.7124	0.795198	26475.8
										27.7292	0.804615	26433.2
										27.7461	0.815059	26459
										27.7629	0.825523	26457.4
										27.7797	0.833843	26371.6
										27.7965	0.841387	26262.1
										27.8134	0.850955	26293
										27.8302	0.859939	26318.7
										27.847	0.86914	26360.9
										27.8639	0.879399	26433.9
										27.8807	0.88783	26420.2
										27.8976	0.894571	26362.3
										27.9144	0.902151	26304.9
										27.9312	0.908966	26212.7
										27.9481	0.916693	26267.2
										27.9649	0.924071	26317.8
										27.9817	0.930091	26345.1
										27.9986	0.935289	26358.4
										28.0154	0.940334	26325.1
										28.0322	0.946177	26295.5
										28.0491	0.952074	26284
										28.0659	0.95715	26264.4
										28.0827	0.96153	26219.9
										28.0996	0.966613	26204.2
										28.1164	0.97192	26198.2
										28.1332	0.976068	26167.3
										28.1501	0.978991	26114.4
										28.1669	0.981008	26033.9
										28.1837	0.983035	25979.5
										28.2006	0.985164	25952.9
										28.2174	0.987094	25920.9
										28.2342	0.988903	25860.1
										28.2511	0.990435	25808.4
										28.2679	0.991741	25767.5
										28.2847	0.992951	25746.3
										28.3016	0.994553	25760
										28.3184	0.99606	25777.8
										28.3352	0.996875	25739
										28.3521	0.997115	25766.6
										28.3689	0.997606	25796.8
										28.3858	0.998439	25842.3
										28.4026	0.999207	25885.4
										28.4194	0.99971	25902.2
										28.4363	1	25898.4
										28.4531	0.999965	25903.4
										28.4699	0.997204	25785.8
										28.4868	0.994795	25701
										28.5036	0.993108	25652.8
										28.5204	0.991744	25619.2
										28.5373	0.990582	25609.6
										28.5541	0.98977	25619.7
										28.5709	0.989205	25639
										28.5878	0.988714	25667.5
										28.6046	0.988262	25733.2
										28.6214	0.987767	25801.1
										28.6383	0.98723	25878.2
										28.6551	0.985316	25856.6
										28.6719	0.981465	25721.2
										28.6888	0.979047	25699.5
										28.7056	0.976682	25700.8
										28.7224	0.974157	25700.9
										28.7393	0.970776	25697.9
										28.7561	0.967087	25662.6
										28.773	0.963486	25620.7
										28.7898	0.960637	25620.6
										28.8066	0.958178	25620.1
										28.8235	0.955963	25635.5
										28.8403	0.9534	25691.9
										28.8571	0.951057	25747.1
										28.874	0.947467	25737.9
										28.8908	0.942772	25696.8
										28.9076	0.938941	25686
										28.9245	0.936299	25724.5
										28.9413	0.934521	25796.1
										28.9581	0.933271	25949.1
										28.975	0.931472	26070.1
										28.9918	0.929153	26160.2
										29.0086	0.925594	26253.6
										29.0255	0.919083	26104.6
										29.0423	0.913558	25997.7
										29.0591	0.909156	25977.5
										29.076	0.904541	25984.5
										29.0928	0.900601	26008.3
										29.1096	0.895534	25961
										29.1265	0.889371	25843.9
										29.1433	0.884512	25790.8
										29.1602	0.880871	25879
										29.177	0.878096	26051.8
										29.1938	0.873359	26114.7
										29.2107	0.868829	26082
										29.2275	0.865238	26094.8
										29.2443	0.85914	25936.6
										29.2612	0.852587	25775.9
										29.278	0.847557	25718.9
										29.2948	0.843187	25713.4
										29.3117	0.838309	25714.1
										29.3285	0.83404	25743
										29.3453	0.829658	25773
										29.3622	0.823534	25737.5
										29.379	0.817057	25628.4
										29.3958	0.811915	25617.4
										29.4127	0.807789	25650
										29.4295	0.801943	25602.2
										29.4463	0.796793	25556.7
										29.4632	0.792311	25537.2
										29.48	0.787976	25542.2
										29.4968	0.784097	25613.2
										29.5137	0.780326	25649.4
										29.5305	0.773894	25553.1
										29.5473	0.76666	25419.5
										29.5642	0.761239	25393.6
										29.581	0.757379	25476.7
										29.5979	0.753911	25572.8
										29.6147	0.750619	25713.8
										29.6315	0.746884	25777.3
										29.6484	0.741343	25721
										29.6652	0.735049	25611.7
										29.682	0.728583	25443.1
										29.6989	0.72216	25268.1
										29.7157	0.716808	25177.5
										29.7325	0.712367	25211.3
										29.7494	0.706853	25171.7
										29.7662	0.701376	25107.9
										29.783	0.697128	25114.2
										29.7999	0.692055	25131.1
										29.8167	0.687621	25183.3
										29.8335	0.682458	25132.5
										29.8504	0.676573	25068.5
										29.8672	0.670156	24958.9
										29.884	0.66353	24804
										29.9009	0.658484	24760.8
										29.9177	0.654584	24845.1
										29.9345	0.651472	25038.9
										29.9514	0.645858	25033
										29.9682	0.639684	24944.5
										29.985	0.634574	24919.5
										30.0019	0.629729	24843.5
										30.0187	0.625831	24874.8
										30.0356	0.621642	24894.6
										30.0524	0.615636	24814.6
										30.0692	0.610335	24721
										30.0861	0.604535	24558.5
										30.1029	0.598783	24391.4
										30.1197	0.594174	24289.2
										30.1365	0.589647	24244.6
										30.1534	0.585001	24192.9
										30.1702	0.58026	24124.7
										30.1871	0.574305	23998.4
										30.2039	0.569477	23964.1
										30.2207	0.565112	23950.3
										30.2376	0.56082	23917.5
										30.2544	0.55672	23939.1
										30.2712	0.552641	24023.5
										30.2881	0.549581	24146.3
										30.3049	0.546226	24247.6
										30.3217	0.540581	24076.8
										30.3386	0.534293
										30.3554	0.528337
										30.3722	0.523504
										30.3891	0.519782
										30.4059	0.516881
										30.4227	0.512938
										30.4396	0.507449
										30.4564	0.502481
										30.4732	0.497869
										30.4901	0.494276
										30.5069	0.49095
										30.5237	0.485784
										30.5406	0.480796
										30.5574	0.475964
										30.5742	0.470965
										30.5911	0.466216
										30.6079	0.461622
										30.6248	0.457056
										30.6416	0.452431
										30.6584	0.44853
										30.6753	0.445254
										30.6921	0.441992
										30.7089	0.437887
										30.7258	0.432823
										30.7426	0.428241
										30.7594	0.424198
										30.7763	0.421128
										30.7931	0.418359
										30.8099	0.414563
										30.8268	0.410822
										30.8436	0.406943
										30.8604	0.403163
										30.8773	0.399874
										30.8941	0.397186
										30.9109	0.394955
										30.9278	0.391482
										30.9446	0.388149
										30.9614	0.384637
										30.9783	0.380044
										30.9951	0.375269
										31.0119	0.370415
										31.0288	0.366263
										31.0456	0.36272
										31.0624	0.358972
										31.0793	0.356049
										31.0961	0.353866
										31.113	0.350953
										31.1298	0.348175
										31.1466	0.345689
										31.1635	0.343423
										31.1803	0.340747
										31.1971	0.338036
										31.214	0.33535
										31.2308	0.332359
										31.2476	0.328414
										31.2645	0.323213
										31.2813	0.319038
										31.2981	0.315795
										31.315	0.313205
										31.3318	0.311083
										31.3486	0.309293
										31.3655	0.305673
										31.3823	0.302632
										31.3991	0.300316
										31.416	0.297779
										31.4328	0.2943
										31.4496	0.291447
										31.4665	0.288494
										31.4833	0.285578
										31.5002	0.282676
										31.517	0.279483
										31.5338	0.276381
										31.5507	0.273361
										31.5675	0.270931
										31.5843	0.269002
										31.6012	0.26667
										31.618	0.26361
										31.6348	0.261086
										31.6517	0.259226
										31.6685	0.25775
										31.6853	0.256534
										31.7022	0.255325
										31.719	0.253538
										31.7358	0.251733
										31.7527	0.249983
										31.7695	0.247335
										31.7863	0.244785
										31.8032	0.242629
										31.82	0.240049
										31.8368	0.237454
										31.8537	0.23538
										31.8705	0.233706
										31.8874	0.232309
										31.9042	0.230447
										31.921	0.228765
										31.9379	0.226604
										31.9547	0.224665
										31.9715	0.223146
										31.9884	0.221952
										32.0052	0.220294
										32.022	0.218191
										32.0389	0.216919
										32.0557	0.215857
										32.0725	0.214868
										32.0894	0.213708
										32.1062	0.212064
										32.123	0.210069
										32.1399	0.208336
										32.1567	0.206961
										32.1735	0.205856
										32.1904	0.204847
										32.2072	0.203892
										32.224	0.202399
										32.2409	0.201183
										32.2577	0.200273
										32.2745	0.198853
										32.2914	0.196337
										32.3082	0.194622
										32.325	0.193559
										32.3419	0.192294
										32.3587	0.190793
										32.3755	0.188887
										32.3924	0.187059
										32.4092	0.18462
										32.426	0.18253
										32.4429	0.180377
										32.4597	0.178607
										32.4766	0.177494
										32.4934	0.176445
										32.5102	0.175376
										32.5271	0.174002
										32.5439	0.172909
										32.5607	0.172094
										32.5776	0.17135
										32.5944	0.170158
										32.6112	0.169136
										32.6281	0.168315
										32.6449	0.167237
										32.6617	0.166639
										32.6786	0.166487
										32.6954	0.166287
										32.7122	0.165999
										32.7291	0.16534
										32.7459	0.164944
										32.7627	0.164486
										32.7796	0.163935
										32.7964	0.162206
										32.8132	0.160138
										32.8301	0.158425
										32.8469	0.157036
										32.8638	0.155006
										32.8806	0.153482
										32.8974	0.153984
										32.9143	0.154524
										32.9311	0.154859
										32.9479	0.153644
										32.9648	0.152238
										32.9816	0.151524
										32.9984	0.150997
										33.0153	0.150546
										33.0321	0.149762
										33.0489	0.148329
										33.0658	0.146877
										33.0826	0.145481
										33.0994	0.144243
										33.1163	0.143687
										33.1331	0.14364
										33.1499	0.143576
										33.1668	0.143445
										33.1836	0.143157
										33.2004	0.142768
										33.2173	0.141224
										33.2341	0.139893
										33.251	0.138886
										33.2678	0.137556
										33.2846	0.136514
										33.3015	0.136435
										33.3183	0.136607
										33.3351	0.136742
										33.352	0.136832
										33.3688	0.136864
										33.3856	0.135831
										33.4025	0.134932
										33.4193	0.13496
										33.4361	0.135568
										33.453	0.135816
										33.4698	0.1357
										33.4866	0.134863
										33.5035	0.13303
										33.5203	0.131301
										33.5371	0.12958
										33.554	0.127839
										33.5708	0.125818
										33.5876	0.123495
										33.6045	0.121552
										33.6213	0.119969
										33.6381	0.118077
										33.655	0.116398
										33.6718	0.115297
										33.6886	0.114598
										33.7055	0.114044
										33.7223	0.113573
										33.7392	0.113075
										33.756	0.111087
										33.7728	0.109163
										33.7897	0.107707
										33.8065	0.106616
										33.8233	0.104577
										33.8402	0.102653
										33.857	0.101324
										33.8738	0.100365
										33.8907	0.0996571
										33.9075	0.0988434
										33.9243	0.0966265
										33.9412	0.0946367
										33.958	0.0931475
										33.9748	0.0920357
										33.9917	0.0912182
										34.0085	0.0903345
										34.0253	0.0887449
										34.0422	0.0873659
										34.059	0.0862514
										34.0758	0.0848785
										34.0927	0.0840255
										34.1095	0.0838588
										34.1263	0.0838124
										34.1432	0.0837678
										34.16	0.0837212
										34.1769	0.0822749
										34.1937	0.0806573
										34.2105	0.0790637
										34.2274	0.0777713
										34.2442	0.0767339
										34.261	0.0756219
										34.2779	0.075045
										34.2947	0.0747634
										34.3115	0.0740832
										34.3284	0.0730355
										34.3452	0.0719129
										34.362	0.0708684
										34.3789	0.0699417
										34.3957	0.0703221
										34.4125	0.0706296
										34.4294	0.070717
										34.4462	0.0701769
										34.463	0.0700131
										34.4799	0.070096
										34.4967	0.0701731
										34.5135	0.0702232
										34.5304	0.06919
										34.5472	0.0669884
										34.564	0.0656108
										34.5809	0.064719
										34.5977	0.0641248
										34.6145	0.0639229
										34.6314	0.0639554
										34.6482	0.0644108
										34.6651	0.0647652
										34.6819	0.0649846
										34.6987	0.0650687
										34.7156	0.0640808
										34.7324	0.063171
										34.7492	0.0617406
										34.7661	0.0600243
										34.7829	0.0588875
										34.7997	0.0582719
										34.8166	0.0585159
										34.8334	0.0603006
										34.8502	0.0613117
										34.8671	0.0614854
										34.8839	0.0603557
										34.9007	0.0588072
										34.9176	0.0578516
										34.9344	0.0569371
										34.9512	0.0559812
										34.9681	0.0549724
										34.9849	0.0549858
										35.0017	0.0548763
										35.0186	0.0545358
										35.0354	0.0537504
										35.0522	0.0533143
										35.0691	0.0531073
										35.0859	0.0530464
										35.1028	0.0532164
										35.1196	0.0532952
										35.1364	0.0532695
										35.1532	0.0522032
										35.1701	0.0523699
										35.1869	0.0525728
										35.2037	0.0526385
										35.2206	0.0524899
										35.2374	0.0524669
										35.2543	0.0523246
										35.2711	0.0520611
										35.2879	0.0510314
										35.3048	0.0501173
										35.3216	0.0493937
										35.3384	0.0486745
										35.3553	0.0484358
										35.3721	0.0492644
										35.3889	0.0499198
										35.4058	0.0503053
										35.4226	0.0503829
										35.4394	0.0502067
										35.4563	0.0498464
										35.4731	0.049078
										35.4899	0.0483917
										35.5068	0.0478228
										35.5236	0.0475393
										35.5404	0.0473447
										35.5573	0.0471934
										35.5741	0.0466838
										35.5909	0.0465573
										35.6078	0.0471287
										35.6246	0.0478549
										35.6414	0.0484278
										35.6583	0.047797
										35.6751	0.046155
										35.692	0.0445613
										35.7088	0.0434115
										35.7256	0.042504
										35.7425	0.0417529
										35.7593	0.0408223
										35.7761	0.040108
										35.793	0.0397634
										35.8098	0.0396143
										35.8266	0.0395918
										35.8435	0.0399277
										35.8603	0.0403861
										35.8771	0.0409076
										35.894	0.0412367
										35.9108	0.0413945
										35.9276	0.0412933
										35.9445	0.0409213
										35.9613	0.0403465
										35.9781	0.0400159
										35.995	0.039768
										36.0118	0.0395582
										36.0286	0.0384205
										36.0455	0.0372744
										36.0623	0.0368862
										36.0791	0.0370697
										36.096	0.0372769
										36.1128	0.0374474
										36.1296	0.037737
										36.1465	0.0381323
										36.1633	0.0381709
										36.1802	0.037893
										36.197	0.0370471
										36.2138	0.0364162
										36.2307	0.0360824
										36.2475	0.0358643
										36.2643	0.035711
										36.2812	0.0356021
										36.298	0.0355247
										36.3148	0.0359276
										36.3317	0.0364158
										36.3485	0.0369189
										36.3653	0.037326
										36.3822	0.0376527
										36.399	0.0379225
										36.4158	0.0381356
										36.4327	0.0381723
										36.4495	0.0380636
										36.4663	0.0370771
										36.4832	0.036126
										36.5	0.0353104
										36.5168	0.0343993
										36.5337	0.033741
										36.5505	0.0332887
										36.5673	0.0328586
										36.5842	0.032427
										36.601	0.0318728
										36.6179	0.0314472
										36.6347	0.0311357
										36.6515	0.0309043
										36.6684	0.0303948
										36.6852	0.0304995
										36.702	0.0313088
										36.7189	0.0322092
										36.7357	0.0328541
										36.7525	0.0332798
										36.7694	0.033513
										36.7862	0.0336036
										36.803	0.0330524
										36.8199	0.0318977
										36.8367	0.0304664
										36.8535	0.0297561
										36.8704	0.0297629
										36.8872	0.02998
										36.904	0.0298661
										36.9209	0.0294537
										36.9377	0.0290203
										36.9545	0.0286614
										36.9714	0.0280373
										36.9882	0.0278079
										37.005	0.028123
										37.0219	0.0283817
										37.0387	0.0285332
										37.0555	0.0282411
										37.0724	0.0277642
										37.0892	0.0276344
										37.1061	0.0279215
										37.1229	0.028613
										37.1397	0.0292683
										37.1566	0.0298497
										37.1734	0.0301335
										37.1902	0.0301698
										37.2071	0.0296884
										37.2239	0.0294563
										37.2407	0.0305915
										37.2576	0.0315373
										37.2744	0.0321594
										37.2912	0.0324334
										37.3081	0.032204
										37.3249	0.0310708
										37.3417	0.0301451
										37.3586	0.0298178
										37.3754	0.0299632
										37.3922	0.0299862
										37.4091	0.0298562
										37.4259	0.0292132
										37.4427	0.0284349
										37.4596	0.0279179
										37.4764	0.0274184
										37.4933	0.0269008
										37.5101	0.0262805
										37.5269	0.025623
										37.5438	0.0251655
										37.5606	0.0248579
										37.5774	0.0246542
										37.5943	0.0247693
										37.6111	0.0248924
										37.6279	0.0249845
										37.6448	0.0253096
										37.6616	0.0257439
										37.6784	0.0260857
										37.6953	0.0263392
										37.7121	0.0269169
										37.7289	0.027549
										37.7458	0.0281865

## Sheet: Fig 2f, Supp Fig 5
ml	FL	del-MLIP
0	-0.00757715	0.0042
0.001	-0.00812073	0.00429001
0.002	-0.00808075	0.00528782																			Da	Ve	Kav	logMW
0.003	-0.00926344	0.00544743																		thyroglobulin	669000	9.44	0.0579819	5.82543
0.003	-0.00943243	0.00444028																		ferritin	440000	10.68	0.151355	5.64345
0.004	-0.0109325	0.00432458																		catalase	250000	12.45	0.284639	5.39794
0.005	-0.0129358	0.00525496																		aldolase	158000	12.79	0.310241	5.19866
0.006	-0.014454	0.00595646																		conalbumin	75000	14.41	0.432229	4.87506
0.007	-0.0146844	0.00492779																		ovalbumin	43000	15.2	0.491717	4.63347
0.008	-0.0142804	0.0052833																		Vt		21.95
0.008	-0.0147887	0.00589034																		Vo	blue dextran2000	8.67
0.009	-0.0137504	0.00628831																		vt-Vo		13.28
0.01	-0.0126972	0.00767668																	peak1	Fl lipin1a	971557	8.87	0.0150602	5.98747
0.011	-0.0111417	0.00828321																	peak2	Fl lipin1a	589106	9.92	0.0941265	5.77019
0.012	-0.0103203	0.00947192																		del-MLIP	298048	11.35	0.201807	5.47429
0.013	-0.00875071	0.0111251
0.013	-0.0090452	0.0123967
0.014	-0.00918493	0.0139634
0.015	-0.00864763	0.0137728
0.016	-0.00657228	0.0139592
0.017	-0.00479951	0.0141393
0.018	-0.00382517	0.0145399
0.018	-0.00258443	0.015451
0.019	-0.00228097	0.0152345
0.02	-4.57235e-05	0.0165433
0.021	0.00100879	0.0178528
0.022	0.00156477	0.0186297
0.023	0.00211435	0.0196842
0.023	0.00220218	0.0196778
0.024	0.00354826	0.0203898
0.025	0.00380507	0.0199261
0.026	0.00466657	0.0200634
0.027	0.0060494	0.0203711
0.028	0.00658006	0.0219083
0.028	0.00671571	0.0220396
0.029	0.00659043	0.0230248
0.03	0.00860718	0.0239836
0.031	0.00884538	0.0252295
0.032	0.00977946	0.0259603
0.033	0.0108425	0.0270424
0.033	0.00983832	0.0279552
0.034	0.00759916	0.0300098
0.035	0.00777586	0.0294535
0.036	0.0058534	0.0294269
0.037	0.00559035	0.031253
0.038	0.00497844	0.0313101
0.038	0.00572112	0.0329756
0.039	0.00651235	0.0339176
0.04	0.00662696	0.0334152
0.041	0.00807856	0.0334758
0.042	0.00822778	0.0325865
0.043	0.0083993	0.0326191
0.043	0.008168	0.0329457
0.044	0.00889139	0.032468
0.045	0.00724029	0.0341634
0.046	0.00878936	0.0356256
0.047	0.0110399	0.0360984
0.048	0.0114197	0.036928
0.048	0.0115449	0.0375476
0.049	0.0107875	0.0377526
0.05	0.0120431	0.0379996
0.051	0.0120474	0.0382433
0.052	0.0106674	0.0383814
0.053	0.00990336	0.0379195
0.053	0.0115408	0.0384929
0.054	0.01106	0.039268
0.055	0.0115717	0.0392312
0.056	0.0127867	0.0402189
0.057	0.0139077	0.0411543
0.058	0.0144824	0.0412762
0.058	0.0147646	0.0429658
0.059	0.0138056	0.0435128
0.06	0.012995	0.042882
0.061	0.0120861	0.0436055
0.062	0.0113966	0.0425517
0.063	0.012122	0.0423806
0.063	0.0124919	0.041482
0.064	0.0131926	0.0405318
0.065	0.0134964	0.0411293
0.066	0.0140985	0.0418573
0.067	0.0146251	0.0429168
0.068	0.0149057	0.0426934
0.068	0.0161517	0.0426471
0.069	0.0176821	0.0419848
0.07	0.0200757	0.0416429
0.071	0.0213659	0.0402032
0.072	0.0216205	0.0382972
0.072	0.0213835	0.0379645
0.073	0.0214275	0.0373509
0.074	0.0214556	0.0358816
0.075	0.0228655	0.0345684
0.076	0.0243783	0.0328996
0.077	0.0252059	0.0337821
0.077	0.026676	0.0342997
0.078	0.0267906	0.0341745
0.079	0.0274308	0.0347806
0.08	0.026635	0.0347735
0.081	0.0269829	0.0348995
0.082	0.0283063	0.0355487
0.082	0.0283183	0.0358177
0.083	0.0297547	0.0351554
0.084	0.0300566	0.0344894
0.085	0.0307009	0.0341902
0.086	0.0311554	0.0346226
0.087	0.0326097	0.0337761
0.087	0.0335304	0.0324846
0.088	0.034233	0.032186
0.089	0.0346326	0.0307929
0.09	0.0350838	0.0291856
0.091	0.0355207	0.0276546
0.092	0.0356487	0.0272249
0.092	0.035844	0.0270591
0.093	0.0381375	0.0261293
0.094	0.0395288	0.0260014
0.095	0.0398127	0.0255901
0.096	0.0404763	0.0244985
0.097	0.0414263	0.0231117
0.097	0.0410114	0.0221778
0.098	0.039461	0.021954
0.099	0.0372219	0.0226838
0.1	0.0366315	0.0219789
0.101	0.038699	0.0220754
0.102	0.0410083	0.0224533
0.102	0.0429585	0.0231764
0.103	0.0422866	0.0237592
0.104	0.0424681	0.024669
0.105	0.0438277	0.0256278
0.106	0.0431113	0.0273941
0.107	0.0440913	0.0294494
0.107	0.0439688	0.0298317
0.108	0.0438639	0.0308388
0.109	0.0446782	0.0321872
0.11	0.0444781	0.0328461
0.111	0.0451083	0.0327751
0.112	0.0452466	0.0341791
0.112	0.0455317	0.0356643
0.113	0.0457889	0.0373305
0.114	0.0465246	0.0373637
0.115	0.0474591	0.0374804
0.116	0.0476238	0.0382057
0.117	0.0470022	0.0390498
0.117	0.0474553	0.0399061
0.118	0.0478708	0.039726
0.119	0.0476879	0.0393237
0.12	0.0487797	0.0382822
0.121	0.0506772	0.0373398
0.122	0.052061	0.0367778
0.122	0.0521195	0.0368229
0.123	0.0515415	0.0371343
0.124	0.0510925	0.0376882
0.125	0.0504992	0.0391735
0.126	0.0509054	0.0392131
0.127	0.0516964	0.0390472
0.127	0.0529394	0.0390978
0.128	0.0540533	0.0388291
0.129	0.0533979	0.0392874
0.13	0.0527114	0.0401295
0.131	0.0533982	0.041723
0.132	0.0548079	0.0435868
0.132	0.0559255	0.0449059
0.133	0.0566755	0.0449857
0.134	0.0579199	0.0448219
0.135	0.0568331	0.0462539
0.136	0.0560207	0.0470361
0.137	0.0556666	0.0463993
0.137	0.0556654	0.0451491
0.138	0.0553259	0.0465165
0.139	0.0557624	0.0464423
0.14	0.057154	0.0461324
0.141	0.0583376	0.0457356
0.142	0.0589658	0.0452276
0.142	0.059448	0.0435946
0.143	0.0581197	0.0427934
0.144	0.0560645	0.0414733
0.145	0.0559308	0.0401194
0.146	0.0557934	0.0397127
0.147	0.0542229	0.0393181
0.147	0.0534317	0.0385431
0.148	0.0527245	0.0373255
0.149	0.0513985	0.0365191
0.15	0.0511654	0.0353593
0.151	0.0516172	0.0348447
0.152	0.0520175	0.0353186
0.152	0.0508479	0.0360957
0.153	0.0486003	0.0357512
0.154	0.0461975	0.0358496
0.155	0.0449276	0.0359236
0.156	0.0443455	0.0358619
0.157	0.042899	0.0357897
0.157	0.0429552	0.0351227
0.158	0.0422398	0.0348744
0.159	0.0416995	0.0341641
0.16	0.0420481	0.0338798
0.161	0.0414633	0.0344193
0.162	0.0414164	0.0348006
0.162	0.0409388	0.035354
0.163	0.0400236	0.03658
0.164	0.0391	0.0365996
0.165	0.0387217	0.0360987
0.166	0.0394178	0.0352399
0.167	0.0404706	0.0344435
0.167	0.040339	0.0345847
0.168	0.0402647	0.0350038
0.169	0.0398079	0.0353734
0.17	0.0387725	0.0361506
0.171	0.0380897	0.0375386
0.172	0.0381971	0.0376658
0.172	0.0376349	0.0370328
0.173	0.0361988	0.0372412
0.174	0.035766	0.037778
0.175	0.035055	0.037756
0.176	0.0334035	0.0375485
0.177	0.0329883	0.0363303
0.177	0.0332224	0.0352991
0.178	0.0332354	0.0359893
0.179	0.0338314	0.0375549
0.18	0.0343902	0.0383187
0.181	0.0344814	0.0379691
0.182	0.0351335	0.0375955
0.182	0.0362711	0.0376054
0.183	0.0365312	0.038698
0.184	0.0370175	0.0401605
0.185	0.0382458	0.0408316
0.186	0.0403733	0.0424663
0.187	0.0422929	0.0444741
0.187	0.0434509	0.0432355
0.188	0.044536	0.0425292
0.189	0.0451544	0.0431367
0.19	0.0454463	0.0433624
0.191	0.0469177	0.0440895
0.192	0.0475816	0.0450675
0.192	0.0465944	0.0444896
0.193	0.045793	0.0437067
0.194	0.0453405	0.0422376
0.195	0.0461365	0.0416774
0.196	0.0468182	0.0412831
0.197	0.0470433	0.0421288
0.197	0.0473304	0.0430863
0.198	0.0476845	0.0435769
0.199	0.0467484	0.0438826
0.2	0.0465196	0.0441073
0.201	0.0465959	0.0447232
0.202	0.0467793	0.0459983
0.202	0.0475108	0.0473328
0.203	0.0474103	0.0487817
0.204	0.0474561	0.0498745
0.205	0.0481889	0.0497812
0.206	0.0490905	0.0503463
0.206	0.0500534	0.0516662
0.207	0.0497507	0.053087
0.208	0.049394	0.0544408
0.209	0.049977	0.0548204
0.21	0.0494667	0.0549966
0.211	0.0500604	0.0552195
0.211	0.0507756	0.0554912
0.212	0.0526223	0.0550597
0.213	0.0534362	0.0544423
0.214	0.0545087	0.0547173
0.215	0.0550337	0.0546323
0.216	0.0549545	0.0550332
0.216	0.0552366	0.0558178
0.217	0.0567569	0.0564924
0.218	0.0583313	0.0576896
0.219	0.0589366	0.0595214
0.22	0.0592062	0.0608696
0.221	0.0589978	0.0618217
0.221	0.0584638	0.0625919
0.222	0.0587387	0.0633905
0.223	0.0590714	0.0647558
0.224	0.0593169	0.0651181
0.225	0.0600974	0.0648184
0.226	0.0600488	0.0645375
0.226	0.0598592	0.0649537
0.227	0.0605537	0.0648082
0.228	0.0601826	0.0639676
0.229	0.0591924	0.0648264
0.23	0.0590423	0.0658926
0.231	0.0592574	0.0651924
0.231	0.0596888	0.0643759
0.232	0.0595736	0.0640876
0.233	0.0596541	0.0641014
0.234	0.0597111	0.0646905
0.235	0.0592884	0.0656523
0.236	0.0585858	0.0667496
0.236	0.0580003	0.0667034
0.237	0.0587657	0.066543
0.238	0.059512	0.0661541
0.239	0.0592623	0.0657793
0.24	0.0588462	0.0660096
0.241	0.0594647	0.0672224
0.241	0.0603282	0.0682455
0.242	0.0602375	0.068418
0.243	0.0593697	0.067736
0.244	0.0586127	0.0671722
0.245	0.0585233	0.066838
0.246	0.0580984	0.0668066
0.246	0.0569889	0.0669363
0.247	0.0571471	0.0671917
0.248	0.0576826	0.0675051
0.249	0.0579323	0.0673944
0.25	0.0572301	0.0673902
0.251	0.0562863	0.0682137
0.251	0.0559009	0.0691654
0.252	0.0552519	0.0701642
0.253	0.0550625	0.0709478
0.254	0.0541982	0.0708888
0.255	0.0528433	0.0709463
0.256	0.0516086	0.0706309
0.256	0.0522189	0.0704701
0.257	0.0526828	0.070775
0.258	0.0528366	0.0711519
0.259	0.0517751	0.0724323
0.26	0.0506518	0.0730647
0.261	0.0509572	0.0723651
0.261	0.0510855	0.0713254
0.262	0.0515962	0.0709407
0.263	0.0516241	0.0710367
0.264	0.0509421	0.0708751
0.265	0.0498636	0.0697858
0.266	0.0486794	0.0686932
0.266	0.0482993	0.0686053
0.267	0.0486254	0.068743
0.268	0.0479447	0.0690719
0.269	0.0470256	0.0689499
0.27	0.0469087	0.0685556
0.271	0.0475578	0.068128
0.271	0.0478843	0.0683596
0.272	0.0477972	0.0688429
0.273	0.0479788	0.0690327
0.274	0.0487604	0.0686886
0.275	0.0496556	0.067907
0.276	0.0501937	0.0673562
0.276	0.0509486	0.0664402
0.277	0.0518689	0.0656986
0.278	0.0528638	0.0657162
0.279	0.0525883	0.0652866
0.28	0.0524509	0.0646159
0.281	0.052979	0.0642961
0.281	0.0534771	0.0640489
0.282	0.053847	0.062369
0.283	0.0539211	0.0595149
0.284	0.0541739	0.0579471
0.285	0.0555008	0.0571733
0.286	0.0568818	0.0555947
0.286	0.0572765	0.0541969
0.287	0.0576537	0.0532893
0.288	0.059379	0.05221
0.289	0.0601245	0.0501689
0.29	0.0593807	0.0481713
0.291	0.0594333	0.0465589
0.291	0.0595228	0.045567
0.292	0.0592876	0.0441561
0.293	0.0590852	0.0417337
0.294	0.059081	0.0386024
0.295	0.059162	0.0364327
0.296	0.0595056	0.0351435
0.296	0.0599132	0.0335661
0.297	0.0607466	0.0318083
0.298	0.0608647	0.0297861
0.299	0.0603848	0.0275537
0.3	0.0602515	0.0250474
0.301	0.0605616	0.0219894
0.301	0.0615056	0.0195551
0.302	0.0616724	0.0183016
0.303	0.0615142	0.017595
0.304	0.06117	0.0157907
0.305	0.0606754	0.0134226
0.306	0.0613536	0.0114208
0.306	0.0631234	0.0101195
0.307	0.0643218	0.00957215
0.308	0.0638165	0.00800184
0.309	0.0632554	0.0063345
0.31	0.0640441	0.0052364
0.311	0.0645782	0.00364546
0.311	0.0645089	0.00223485
0.312	0.0643043	0.000711559
0.313	0.0644297	-0.0014708
0.314	0.0645117	-0.00355683
0.315	0.0641205	-0.00489246
0.316	0.0634727	-0.00589834
0.316	0.0630649	-0.00686794
0.317	0.0628895	-0.0087154
0.318	0.0634551	-0.00972583
0.319	0.0646074	-0.0103837
0.32	0.0659303	-0.011245
0.321	0.0665826	-0.0124077
0.321	0.0668016	-0.0135722
0.322	0.067578	-0.0149934
0.323	0.0690429	-0.0161148
0.324	0.0702684	-0.0165535
0.325	0.070731	-0.0156624
0.326	0.0717125	-0.0149861
0.326	0.0724083	-0.0148535
0.327	0.072897	-0.0141792
0.328	0.0746037	-0.0135456
0.329	0.0758406	-0.0132407
0.33	0.0766876	-0.0129804
0.331	0.0778322	-0.0125201
0.331	0.0799059	-0.0120496
0.332	0.0811724	-0.0110291
0.333	0.083408	-0.0105083
0.334	0.0867399	-0.0100968
0.335	0.0898036	-0.00841839
0.335	0.0921092	-0.00692679
0.336	0.0943486	-0.00601692
0.337	0.0967092	-0.00535605
0.338	0.100224	-0.00385477
0.339	0.102688	-0.0017636
0.34	0.104664	0.000393703
0.34	0.107466	0.00260107
0.341	0.110901	0.00457039
0.342	0.113006	0.00707941
0.343	0.115319	0.0101473
0.344	0.118705	0.0122696
0.345	0.122333	0.0136128
0.345	0.125608	0.0162512
0.346	0.129023	0.0195359
0.347	0.13197	0.0229145
0.348	0.133865	0.0263648
0.349	0.135582	0.0292773
0.35	0.137742	0.0328791
0.35	0.13957	0.0355557
0.351	0.141307	0.0376221
0.352	0.1434	0.0410526
0.353	0.146063	0.0449941
0.354	0.148834	0.0488586
0.355	0.151211	0.0536485
0.355	0.15431	0.0590277
0.356	0.157637	0.0633653
0.357	0.160589	0.0663072
0.358	0.162747	0.0696376
0.359	0.164236	0.0740669
0.36	0.165463	0.0773902
0.36	0.166922	0.081435
0.361	0.167825	0.0855037
0.362	0.168967	0.0898727
0.363	0.171161	0.0940467
0.364	0.17265	0.0977712
0.365	0.173339	0.101063
0.365	0.175071	0.104969
0.366	0.176321	0.108659
0.367	0.176633	0.112142
0.368	0.177176	0.116104
0.369	0.178521	0.119506
0.37	0.179987	0.122607
0.37	0.181407	0.126012
0.371	0.1827	0.128872
0.372	0.18341	0.131087
0.373	0.18467	0.135076
0.374	0.185647	0.138166
0.375	0.18539	0.140903
0.375	0.184947	0.142971
0.376	0.18492	0.145169
0.377	0.18486	0.148206
0.378	0.184721	0.151539
0.379	0.184635	0.155525
0.38	0.183319	0.158969
0.38	0.183501	0.16191
0.381	0.183356	0.164588
0.382	0.183699	0.167123
0.383	0.183176	0.170157
0.384	0.183588	0.172606
0.385	0.183646	0.174816
0.385	0.18193	0.177617
0.386	0.180313	0.180977
0.387	0.179683	0.18398
0.388	0.178281	0.186406
0.389	0.176932	0.187832
0.39	0.175352	0.188278
0.39	0.17477	0.189265
0.391	0.175421	0.190628
0.392	0.175717	0.192075
0.393	0.175443	0.193997
0.394	0.174793	0.195328
0.395	0.173674	0.196483
0.395	0.17221	0.197446
0.396	0.172035	0.197633
0.397	0.170868	0.197025
0.398	0.169985	0.196826
0.399	0.168857	0.198496
0.4	0.168603	0.200043
0.4	0.168393	0.2005
0.401	0.167856	0.200246
0.402	0.166788	0.199299
0.403	0.165823	0.199251
0.404	0.165101	0.199063
0.405	0.164266	0.198765
0.405	0.162839	0.198994
0.406	0.162047	0.199915
0.407	0.160398	0.200475
0.408	0.158967	0.20042
0.409	0.159033	0.199952
0.41	0.158638	0.199754
0.41	0.157337	0.200156
0.411	0.155488	0.200333
0.412	0.154351	0.19941
0.413	0.153444	0.198042
0.414	0.152425	0.198388
0.415	0.150698	0.198128
0.415	0.149582	0.19792
0.416	0.149312	0.197234
0.417	0.147664	0.197905
0.418	0.145556	0.198372
0.419	0.144163	0.19969
0.42	0.142849	0.199915
0.42	0.141018	0.198648
0.421	0.139505	0.197319
0.422	0.139117	0.197009
0.423	0.13934	0.197219
0.424	0.138361	0.197514
0.425	0.137367	0.197684
0.425	0.136066	0.197776
0.426	0.134854	0.19815
0.427	0.134929	0.197379
0.428	0.134295	0.19655
0.429	0.133346	0.196227
0.43	0.133061	0.196362
0.43	0.132801	0.19698
0.431	0.132475	0.197645
0.432	0.1309	0.198796
0.433	0.128184	0.200073
0.434	0.12569	0.200983
0.435	0.124688	0.200289
0.435	0.123584	0.198983
0.436	0.122749	0.198651
0.437	0.123004	0.198977
0.438	0.12216	0.199066
0.439	0.122104	0.199276
0.44	0.1221	0.199733
0.44	0.121986	0.199293
0.441	0.121163	0.198564
0.442	0.120741	0.198703
0.443	0.12135	0.199944
0.444	0.121073	0.200943
0.445	0.120784	0.200624
0.445	0.121352	0.201218
0.446	0.12128	0.201951
0.447	0.121116	0.202065
0.448	0.12145	0.201049
0.449	0.121571	0.199997
0.45	0.121599	0.200722
0.45	0.121571	0.20257
0.451	0.122453	0.203413
0.452	0.122967	0.203658
0.453	0.123903	0.204271
0.454	0.124262	0.205145
0.455	0.124498	0.206935
0.455	0.124846	0.207954
0.456	0.125868	0.208474
0.457	0.126955	0.209889
0.458	0.127277	0.21137
0.459	0.129156	0.212421
0.46	0.130974	0.212664
0.46	0.132483	0.212288
0.461	0.134176	0.212588
0.462	0.135548	0.213904
0.463	0.13708	0.215448
0.464	0.137145	0.215931
0.464	0.135792	0.215732
0.465	0.133846	0.215282
0.466	0.131528	0.215562
0.467	0.129845	0.216633
0.468	0.129655	0.216803
0.469	0.128629	0.218384
0.469	0.127959	0.21925
0.47	0.127147	0.220159
0.471	0.126444	0.21985
0.472	0.12664	0.219449
0.473	0.126328	0.220727
0.474	0.126575	0.221365
0.474	0.128085	0.220777
0.475	0.129904	0.221562
0.476	0.129638	0.224032
0.477	0.129703	0.226368
0.478	0.129861	0.227622
0.479	0.129742	0.228681
0.479	0.130296	0.229957
0.48	0.129769	0.231581
0.481	0.128596	0.234113
0.482	0.127929	0.236507
0.483	0.128171	0.23847
0.484	0.129314	0.239797
0.484	0.128668	0.240961
0.485	0.129959	0.243245
0.486	0.130577	0.244993
0.487	0.129844	0.246158
0.488	0.129844	0.247559
0.489	0.130559	0.249514
0.489	0.130772	0.251668
0.49	0.130137	0.253571
0.491	0.131348	0.254443
0.492	0.131295	0.25507
0.493	0.130027	0.255418
0.494	0.1296	0.256524
0.494	0.127839	0.258049
0.495	0.127458	0.261028
0.496	0.126881	0.262924
0.497	0.126237	0.265079
0.498	0.124615	0.265929
0.499	0.123194	0.266101
0.499	0.122099	0.266149
0.5	0.12132	0.266365
0.501	0.120595	0.266713
0.502	0.119548	0.267614
0.503	0.117745	0.26859
0.504	0.117439	0.268627
0.504	0.116784	0.268302
0.505	0.115906	0.268419
0.506	0.115594	0.270262
0.507	0.116256	0.272009
0.508	0.117687	0.272711
0.509	0.119413	0.273613
0.509	0.119715	0.274158
0.51	0.120155	0.274678
0.511	0.121778	0.2753
0.512	0.123038	0.275505
0.513	0.124044	0.275777
0.514	0.124424	0.276957
0.514	0.124733	0.278378
0.515	0.124575	0.280109
0.516	0.123107	0.281675
0.517	0.122672	0.281495
0.518	0.122979	0.280677
0.519	0.122516	0.280786
0.519	0.122436	0.280828
0.52	0.121836	0.281057
0.521	0.119953	0.281097
0.522	0.119243	0.280428
0.523	0.118815	0.279106
0.524	0.119203	0.277086
0.524	0.118865	0.275946
0.525	0.118628	0.27552
0.526	0.119138	0.275605
0.527	0.117256	0.274939
0.528	0.116393	0.273552
0.529	0.11544	0.271751
0.529	0.114533	0.269905
0.53	0.113913	0.26845
0.531	0.112686	0.267573
0.532	0.111472	0.265097
0.533	0.110151	0.264182
0.534	0.110071	0.262254
0.534	0.109817	0.260951
0.535	0.109208	0.259012
0.536	0.108628	0.256749
0.537	0.107244	0.253231
0.538	0.105963	0.250567
0.539	0.104679	0.246892
0.539	0.103907	0.244708
0.54	0.103017	0.242037
0.541	0.103062	0.240998
0.542	0.10266	0.239205
0.543	0.101626	0.2379
0.544	0.101423	0.236145
0.544	0.101117	0.234943
0.545	0.100779	0.233993
0.546	0.0992221	0.233158
0.547	0.0994885	0.23135
0.548	0.0978533	0.228608
0.549	0.0971018	0.225807
0.549	0.0968855	0.22353
0.55	0.095702	0.222204
0.551	0.0957094	0.220301
0.552	0.0939493	0.218087
0.553	0.0916548	0.216536
0.554	0.0896524	0.214369
0.554	0.0891048	0.213674
0.555	0.0871533	0.211214
0.556	0.0858569	0.208034
0.557	0.0848894	0.204525
0.558	0.0841881	0.201935
0.559	0.0820083	0.199767
0.559	0.0806798	0.198438
0.56	0.0803812	0.196991
0.561	0.0792809	0.195398
0.562	0.0780972	0.192844
0.563	0.0781827	0.190755
0.564	0.0767255	0.189321
0.564	0.0770548	0.187705
0.565	0.0760289	0.186963
0.566	0.0748867	0.185458
0.567	0.0718792	0.1837
0.568	0.0681127	0.181868
0.569	0.0669128	0.180598
0.569	0.0651346	0.180205
0.57	0.0643008	0.180837
0.571	0.0631376	0.18108
0.572	0.0615954	0.180208
0.573	0.060016	0.179043
0.574	0.0591084	0.178949
0.574	0.0572771	0.178032
0.575	0.0542863	0.177891
0.576	0.0520428	0.17694
0.577	0.0508425	0.176669
0.578	0.0507676	0.176936
0.579	0.0499715	0.176714
0.579	0.0486088	0.176947
0.58	0.0470692	0.178102
0.581	0.0452757	0.178443
0.582	0.043565	0.178493
0.583	0.0417964	0.176178
0.584	0.0400741	0.17623
0.584	0.0385555	0.175367
0.585	0.0362567	0.174687
0.586	0.0343301	0.174713
0.587	0.0324199	0.1746
0.588	0.0319446	0.174299
0.589	0.0309816	0.175089
0.589	0.0313671	0.175834
0.59	0.0299857	0.176152
0.591	0.0296751	0.175912
0.592	0.0278257	0.175078
0.593	0.0258209	0.17484
0.593	0.0256467	0.174332
0.594	0.0256596	0.173486
0.595	0.0254969	0.173747
0.596	0.0246765	0.172644
0.597	0.0243337	0.172191
0.598	0.0237801	0.172166
0.598	0.0230787	0.172871
0.599	0.0227409	0.172622
0.6	0.0228783	0.171374
0.601	0.0218605	0.170428
0.602	0.0218755	0.169221
0.603	0.0209591	0.167951
0.603	0.020555	0.168019
0.604	0.0189677	0.167419
0.605	0.0193686	0.165866
0.606	0.0172388	0.165623
0.607	0.0161422	0.165308
0.608	0.0150949	0.164792
0.608	0.0151377	0.164391
0.609	0.0161709	0.163445
0.61	0.0159015	0.161079
0.611	0.0155719	0.160444
0.612	0.0146513	0.160117
0.613	0.0143856	0.159834
0.613	0.0132643	0.160636
0.614	0.0141999	0.160709
0.615	0.0142583	0.161502
0.616	0.0153862	0.160966
0.617	0.0169891	0.159753
0.618	0.0171712	0.160058
0.618	0.0165444	0.160164
0.619	0.0151095	0.160622
0.62	0.0139602	0.16075
0.621	0.0132244	0.159826
0.622	0.0125566	0.159216
0.623	0.013311	0.159589
0.623	0.0145092	0.161043
0.624	0.014866	0.162687
0.625	0.0143401	0.163262
0.626	0.0142135	0.164996
0.627	0.0141859	0.166974
0.628	0.0141778	0.165493
0.628	0.0139794	0.164696
0.629	0.0127605	0.163909
0.63	0.011056	0.164075
0.631	0.00884369	0.162566
0.632	0.00801473	0.162425
0.633	0.00634567	0.16196
0.633	0.00499484	0.160719
0.634	0.00409017	0.158437
0.635	0.0025409	0.156778
0.636	0.000782506	0.156658
0.637	-0.00129022	0.155563
0.638	-0.00272808	0.15415
0.638	-0.00386274	0.153187
0.639	-0.00461618	0.152289
0.64	-0.00375955	0.150917
0.641	-0.00374636	0.149917
0.642	-0.00486024	0.150282
0.643	-0.0052405	0.14923
0.643	-0.0057186	0.148913
0.644	-0.00598805	0.149127
0.645	-0.0057999	0.147961
0.646	-0.00479227	0.147308
0.647	-0.00593884	0.14672
0.648	-0.00509008	0.145414
0.648	-0.00471081	0.144154
0.649	-0.00511462	0.143752
0.65	-0.003659	0.143484
0.651	-0.00434628	0.143596
0.652	-0.0047217	0.144373
0.653	-0.00394061	0.143958
0.653	-0.00291935	0.14265
0.654	-0.00280285	0.140695
0.655	-0.00212692	0.139947
0.656	-0.00228542	0.139076
0.657	-0.00204017	0.137984
0.658	-0.00296087	0.137909
0.658	-0.0037394	0.136886
0.659	-0.0026825	0.135486
0.66	-0.00231666	0.134748
0.661	-0.0016073	0.132495
0.662	-0.00183988	0.131382
0.663	-0.00182095	0.131906
0.663	-0.000802793	0.130716
0.664	0.000184197	0.129191
0.665	-0.000808795	0.126467
0.666	-0.00189406	0.123991
0.667	-0.00179689	0.122922
0.668	-0.00231076	0.119869
0.668	-0.00228275	0.117256
0.669	-0.00172685	0.118173
0.67	-0.001627	0.117659
0.671	-0.00126473	0.117011
0.672	-0.000892145	0.115531
0.673	-0.0022454	0.116141
0.673	-0.00220777	0.115765
0.674	-0.00213272	0.116564
0.675	-0.00290441	0.117489
0.676	-0.00353364	0.118754
0.677	-0.00347373	0.11858
0.678	-0.00369238	0.117558
0.678	-0.00254793	0.117036
0.679	-0.00274101	0.117205
0.68	-0.00271228	0.117292
0.681	-0.00237341	0.117491
0.682	-0.0035002	0.116437
0.683	-0.00318163	0.116269
0.683	-0.00164697	0.114975
0.684	-0.00103094	0.114281
0.685	-0.00152625	0.113675
0.686	-0.000711457	0.113308
0.687	-0.00152939	0.112473
0.688	-0.00303725	0.112056
0.688	-0.00296784	0.112519
0.689	-0.00445693	0.113544
0.69	-0.00557896	0.113
0.691	-0.00666105	0.112037
0.692	-0.00791174	0.110985
0.693	-0.00871134	0.108411
0.693	-0.00929734	0.106862
0.694	-0.0102765	0.105519
0.695	-0.0110986	0.103138
0.696	-0.0108217	0.102303
0.697	-0.0108126	0.100854
0.698	-0.0117939	0.100459
0.698	-0.012526	0.0997427
0.699	-0.0126511	0.099281
0.7	-0.012485	0.0998531
0.701	-0.0140885	0.0991237
0.702	-0.015265	0.0972538
0.703	-0.015968	0.097234
0.703	-0.0147698	0.0970237
0.704	-0.0140186	0.096021
0.705	-0.0142572	0.0963232
0.706	-0.0147008	0.0959609
0.707	-0.013769	0.0965895
0.708	-0.0133238	0.0975062
0.708	-0.0140643	0.0965603
0.709	-0.0139595	0.0964019
0.71	-0.0130493	0.096132
0.711	-0.0134824	0.0942019
0.712	-0.013505	0.0931638
0.713	-0.0132727	0.0920644
0.713	-0.0127416	0.091493
0.714	-0.0102317	0.0890653
0.715	-0.00861042	0.0883318
0.716	-0.00809964	0.0868137
0.717	-0.00559421	0.0851543
0.718	-0.00454483	0.0836814
0.718	-0.00345402	0.0835105
0.719	-0.00342146	0.0838679
0.72	-0.00297614	0.0842706
0.721	-0.00247708	0.0836279
0.722	-0.00237514	0.083187
0.722	-0.00230407	0.0822431
0.723	-0.0020194	0.080579
0.724	-0.00350664	0.0793648
0.725	-0.00473645	0.0793487
0.726	-0.00651593	0.0794674
0.727	-0.00650151	0.0792451
0.727	-0.00831044	0.0768751
0.728	-0.00850533	0.0769045
0.729	-0.00788596	0.0768436
0.73	-0.0073125	0.0754502
0.731	-0.0056629	0.0735574
0.732	-0.00484716	0.0741239
0.732	-0.00354993	0.0737473
0.733	-0.00456558	0.0738639
0.734	-0.00362355	0.0750923
0.735	-0.00250939	0.0754407
0.736	-0.0017777	0.0762842
0.737	-0.0013068	0.0783761
0.737	-0.00220472	0.079018
0.738	-0.00327741	0.0787168
0.739	-0.00227952	0.0782411
0.74	-0.00236798	0.0776242
0.741	-0.00236929	0.0762153
0.742	-0.00275389	0.0756967
0.742	-0.00248939	0.0754557
0.743	-0.00135528	0.0747965
0.744	-0.00112265	0.073469
0.745	-0.00206627	0.0736082
0.746	-0.0015673	0.0723419
0.747	-0.00176033	0.0709303
0.747	-0.00188992	0.0700945
0.748	-0.00257378	0.0689118
0.749	-0.00336797	0.0677422
0.75	-0.00349545	0.0671806
0.751	-0.00388514	0.0677486
0.752	-0.00415485	0.06852
0.752	-0.00385175	0.068447
0.753	-0.0044337	0.0695607
0.754	-0.00504814	0.0709046
0.755	-0.00578706	0.0710645
0.756	-0.00717178	0.0725834
0.757	-0.00859943	0.0715465
0.757	-0.0093149	0.0702325
0.758	-0.0103998	0.0689747
0.759	-0.0109956	0.0684684
0.76	-0.0114381	0.0680348
0.761	-0.0111827	0.0664323
0.762	-0.0114617	0.0641717
0.762	-0.0110789	0.0635427
0.763	-0.0113669	0.0635193
0.764	-0.0119267	0.0626556
0.765	-0.0127092	0.0639288
0.766	-0.0118524	0.0634583
0.767	-0.0111021	0.0631645
0.767	-0.010245	0.0627852
0.768	-0.0105698	0.0612089
0.769	-0.009963	0.0613826
0.77	-0.0101342	0.0605764
0.771	-0.0107344	0.0601665
0.772	-0.0113162	0.0597839
0.772	-0.0131815	0.060044
0.773	-0.0147061	0.0594298
0.774	-0.0151177	0.0594841
0.775	-0.0145544	0.0591917
0.776	-0.0144392	0.0581112
0.777	-0.0156973	0.0593723
0.777	-0.0165981	0.0587651
0.778	-0.0168833	0.0569596
0.779	-0.017282	0.0573988
0.78	-0.0177019	0.0564188
0.781	-0.0185537	0.0557506
0.782	-0.0191603	0.0559352
0.782	-0.0201542	0.0562586
0.783	-0.0221889	0.0552579
0.784	-0.0233799	0.0565793
0.785	-0.024163	0.0564859
0.786	-0.0247201	0.0565509
0.787	-0.0256913	0.0549774
0.787	-0.0281109	0.053946
0.788	-0.0287585	0.0537978
0.789	-0.0300245	0.053607
0.79	-0.0313598	0.0534744
0.791	-0.0317932	0.0529331
0.792	-0.0326235	0.0524558
0.792	-0.0328697	0.0520295
0.793	-0.0336676	0.0513799
0.794	-0.0348315	0.0512178
0.795	-0.0350933	0.0504964
0.796	-0.0348201	0.0499524
0.797	-0.0347668	0.0498383
0.797	-0.0338333	0.0497345
0.798	-0.0336957	0.049706
0.799	-0.0343041	0.0499122
0.8	-0.0343194	0.0505797
0.801	-0.034526	0.0514773
0.802	-0.0347731	0.0522105
0.802	-0.0351017	0.0536154
0.803	-0.0355649	0.0543258
0.804	-0.0365787	0.0539746
0.805	-0.0367226	0.0537645
0.806	-0.0365972	0.0542192
0.807	-0.0360991	0.0545653
0.807	-0.036347	0.0541859
0.808	-0.0370904	0.0541976
0.809	-0.0373892	0.0549753
0.81	-0.0375102	0.0562647
0.811	-0.0380311	0.0570907
0.812	-0.0385923	0.057791
0.812	-0.0388376	0.0580109
0.813	-0.0392979	0.0587648
0.814	-0.0390818	0.0589937
0.815	-0.038805	0.0592807
0.816	-0.0395153	0.0593662
0.817	-0.0411454	0.0585589
0.817	-0.0427611	0.0580218
0.818	-0.0433565	0.0569497
0.819	-0.0435737	0.0569487
0.82	-0.045043	0.0576225
0.821	-0.0459611	0.0571149
0.822	-0.0463787	0.0577645
0.822	-0.0470608	0.0589988
0.823	-0.0463248	0.0591667
0.824	-0.0442248	0.05807
0.825	-0.0420441	0.0582573
0.826	-0.0401932	0.0568583
0.827	-0.0388346	0.0568075
0.827	-0.0387376	0.0567686
0.828	-0.038295	0.0570599
0.829	-0.0369494	0.0577172
0.83	-0.0359228	0.0578586
0.831	-0.0351942	0.0586884
0.832	-0.0351476	0.058959
0.832	-0.0342515	0.0596771
0.833	-0.0340166	0.059713
0.834	-0.0349021	0.0580973
0.835	-0.0357399	0.0559365
0.836	-0.03676	0.0538274
0.837	-0.0366928	0.0516311
0.837	-0.0378146	0.0501564
0.838	-0.0384289	0.0493327
0.839	-0.0396023	0.0476635
0.84	-0.0405016	0.0466963
0.841	-0.0407472	0.0463389
0.842	-0.0401455	0.0450222
0.842	-0.0397552	0.0422336
0.843	-0.0400908	0.0400004
0.844	-0.0405966	0.0379746
0.845	-0.0401672	0.0363394
0.846	-0.0402682	0.0355622
0.847	-0.0412063	0.0349562
0.847	-0.0410828	0.0347139
0.848	-0.0410936	0.0337098
0.849	-0.0405009	0.0330344
0.85	-0.0404656	0.0322065
0.851	-0.0402645	0.0302017
0.851	-0.0407279	0.0282998
0.852	-0.0400447	0.0270574
0.853	-0.039803	0.0262602
0.854	-0.0407793	0.0248386
0.855	-0.040281	0.0232513
0.856	-0.0400655	0.0221391
0.856	-0.0400682	0.0209933
0.857	-0.0400054	0.019911
0.858	-0.0396041	0.0193996
0.859	-0.0393107	0.019672
0.86	-0.038871	0.0192776
0.861	-0.0387715	0.0182718
0.861	-0.0380061	0.0176353
0.862	-0.0371477	0.0170261
0.863	-0.0360063	0.0162622
0.864	-0.0347916	0.0149227
0.865	-0.034565	0.0140345
0.866	-0.0362135	0.0143705
0.866	-0.038243	0.0140179
0.867	-0.0399729	0.0134143
0.868	-0.0410355	0.0141584
0.869	-0.0414503	0.0146558
0.87	-0.0422086	0.0148376
0.871	-0.0424905	0.0147242
0.871	-0.0428823	0.0146166
0.872	-0.0441334	0.0142476
0.873	-0.0449497	0.0144241
0.874	-0.0461531	0.0139375
0.875	-0.0467027	0.0135101
0.876	-0.0466704	0.0142642
0.876	-0.0467758	0.0148019
0.877	-0.0466237	0.0162181
0.878	-0.0471375	0.0187032
0.879	-0.0470759	0.0199215
0.88	-0.0479057	0.02008
0.881	-0.0482074	0.0203333
0.881	-0.0478996	0.0199026
0.882	-0.0474938	0.0201219
0.883	-0.048434	0.0211295
0.884	-0.0488347	0.02338
0.885	-0.0488721	0.024809
0.886	-0.049323	0.025759
0.886	-0.0506537	0.0266725
0.887	-0.0521853	0.0279508
0.888	-0.0533721	0.0288947
0.889	-0.0538378	0.0286331
0.89	-0.0548333	0.0291219
0.891	-0.0562354	0.0299622
0.891	-0.0567317	0.0307502
0.892	-0.0568637	0.0318817
0.893	-0.0577075	0.0332776
0.894	-0.0590927	0.0346254
0.895	-0.0592024	0.0352489
0.896	-0.0582091	0.0353711
0.896	-0.058424	0.035201
0.897	-0.0578369	0.0356596
0.898	-0.0574113	0.0366351
0.899	-0.0577476	0.0367754
0.9	-0.0579345	0.0377125
0.901	-0.0563975	0.0383185
0.901	-0.0560271	0.0379395
0.902	-0.0558604	0.0376943
0.903	-0.0561519	0.0371858
0.904	-0.0565823	0.0363764
0.905	-0.0580151	0.0361611
0.906	-0.0589728	0.0357516
0.906	-0.0597186	0.0352033
0.907	-0.0593025	0.0350873
0.908	-0.058327	0.0350141
0.909	-0.0572928	0.0353743
0.91	-0.0576906	0.03472
0.911	-0.0580582	0.0336419
0.911	-0.0579579	0.0334296
0.912	-0.0584215	0.0338013
0.913	-0.059124	0.0343856
0.914	-0.0589857	0.0343366
0.915	-0.0584316	0.0340632
0.916	-0.0581699	0.0341854
0.916	-0.0577539	0.0342936
0.917	-0.0572545	0.034367
0.918	-0.0565484	0.0357107
0.919	-0.0559696	0.03693
0.92	-0.0554084	0.0365662
0.921	-0.0549276	0.035859
0.921	-0.0542329	0.0359972
0.922	-0.0534471	0.0360924
0.923	-0.053243	0.0359924
0.924	-0.0530948	0.0360739
0.925	-0.0525105	0.0361094
0.926	-0.0526393	0.0354309
0.926	-0.0537881	0.0340405
0.927	-0.0547286	0.0331099
0.928	-0.0546591	0.033326
0.929	-0.0536627	0.0330641
0.93	-0.0520456	0.0317314
0.931	-0.0519148	0.0304284
0.931	-0.0519355	0.0302567
0.932	-0.0508411	0.0308813
0.933	-0.0503321	0.0312273
0.934	-0.0502644	0.0305031
0.935	-0.0493942	0.0295559
0.936	-0.0487032	0.0288182
0.936	-0.0487888	0.0285357
0.937	-0.0495136	0.0290249
0.938	-0.049545	0.0304842
0.939	-0.0499643	0.0304614
0.94	-0.0505688	0.0302512
0.941	-0.0503502	0.0306394
0.941	-0.0502954	0.0295484
0.942	-0.0515112	0.0292308
0.943	-0.0527941	0.0296559
0.944	-0.0530237	0.0296405
0.945	-0.0527318	0.0294137
0.946	-0.0519353	0.0297724
0.946	-0.0508383	0.0301123
0.947	-0.0496121	0.0302356
0.948	-0.0491948	0.0309749
0.949	-0.0492618	0.0309142
0.95	-0.0486703	0.0309746
0.951	-0.0481046	0.0314232
0.951	-0.0474335	0.03236
0.952	-0.0465352	0.0329555
0.953	-0.0454132	0.0329078
0.954	-0.0446057	0.032596
0.955	-0.0438565	0.0317119
0.956	-0.0427916	0.0310583
0.956	-0.0426509	0.0310726
0.957	-0.0410516	0.0312839
0.958	-0.0390162	0.0316771
0.959	-0.0377007	0.0317845
0.96	-0.0374537	0.0310709
0.961	-0.0367314	0.0302163
0.961	-0.0357232	0.0298931
0.962	-0.0359236	0.0303508
0.963	-0.0357428	0.0305234
0.964	-0.0350067	0.0308194
0.965	-0.0347112	0.0322298
0.966	-0.0348743	0.0335651
0.966	-0.0346828	0.0343447
0.967	-0.0338737	0.0357525
0.968	-0.0321951	0.0372976
0.969	-0.0301419	0.0386078
0.97	-0.029024	0.039521
0.971	-0.0281792	0.0402127
0.971	-0.0278556	0.0406348
0.972	-0.0279269	0.0414389
0.973	-0.0272981	0.0418392
0.974	-0.0275064	0.0412589
0.975	-0.0285942	0.040446
0.976	-0.029311	0.0407415
0.976	-0.0297356	0.0415588
0.977	-0.0304742	0.0413213
0.978	-0.0313836	0.0418998
0.979	-0.0318428	0.042737
0.98	-0.0320767	0.0424456
0.98	-0.0329954	0.0423128
0.981	-0.0337505	0.0424536
0.982	-0.03388	0.0424908
0.983	-0.0338753	0.0423612
0.984	-0.0340192	0.0421082
0.985	-0.0339507	0.0420758
0.985	-0.0335649	0.0425822
0.986	-0.0340266	0.0434586
0.987	-0.0349478	0.0442271
0.988	-0.0358855	0.0446815
0.989	-0.0366142	0.0445142
0.99	-0.0375398	0.0441775
0.99	-0.0388588	0.0444049
0.991	-0.0398306	0.0446682
0.992	-0.0406578	0.0441693
0.993	-0.0416456	0.0435803
0.994	-0.0432792	0.0438707
0.995	-0.0447138	0.0442615
0.995	-0.0447465	0.0441759
0.996	-0.0450162	0.0440944
0.997	-0.0462958	0.044066
0.998	-0.0471428	0.043766
0.999	-0.0481246	0.0436914
1	-0.050101	0.0439646
1	-0.0513751	0.0442242
1.001	-0.0512389	0.0446881
1.002	-0.0517275	0.0442591
1.003	-0.0530195	0.0445062
1.004	-0.0530299	0.0441178
1.005	-0.0528515	0.0434883
1.005	-0.0532832	0.0427561
1.006	-0.0529656	0.0416465
1.007	-0.0526205	0.0402455
1.008	-0.0536444	0.0393032
1.009	-0.0549695	0.0374212
1.01	-0.0562862	0.0362424
1.01	-0.0573313	0.0356395
1.011	-0.0587564	0.0346169
1.012	-0.0604394	0.0335825
1.013	-0.061317	0.0342829
1.014	-0.0617657	0.0347883
1.015	-0.0628143	0.0343684
1.015	-0.0637983	0.033973
1.016	-0.063776	0.03393
1.017	-0.0633637	0.0337605
1.018	-0.0630337	0.0327765
1.019	-0.0621319	0.0328837
1.02	-0.0613961	0.0333623
1.02	-0.0609089	0.0329827
1.021	-0.0605707	0.0332276
1.022	-0.0601555	0.0334609
1.023	-0.0595333	0.033742
1.024	-0.0597055	0.0336682
1.025	-0.0603076	0.0340243
1.025	-0.0602796	0.0343951
1.026	-0.0593483	0.0346755
1.027	-0.0594261	0.0345009
1.028	-0.060305	0.0340612
1.029	-0.0600519	0.0334381
1.03	-0.0596007	0.0330847
1.03	-0.0600014	0.0331364
1.031	-0.0600287	0.0328623
1.032	-0.0590596	0.0325465
1.033	-0.0585493	0.0323962
1.034	-0.0581291	0.0318129
1.035	-0.0572303	0.0307251
1.035	-0.0562109	0.0289552
1.036	-0.0551942	0.0271725
1.037	-0.0558216	0.0263109
1.038	-0.0569251	0.0259517
1.039	-0.0571964	0.0260384
1.04	-0.0570813	0.0265301
1.04	-0.0576823	0.0259055
1.041	-0.0582658	0.0246048
1.042	-0.0585443	0.0233518
1.043	-0.0601578	0.0228367
1.044	-0.0613985	0.0221776
1.045	-0.0620037	0.0205903
1.045	-0.0632645	0.0185177
1.046	-0.0646564	0.0169076
1.047	-0.0661249	0.0165623
1.048	-0.06779	0.0167737
1.049	-0.0688707	0.0169251
1.05	-0.0691315	0.0171609
1.05	-0.0690238	0.0176026
1.051	-0.0687474	0.0179066
1.052	-0.0683838	0.0181023
1.053	-0.0680748	0.018307
1.054	-0.0679187	0.0182664
1.055	-0.0682641	0.0166369
1.055	-0.0689176	0.014539
1.056	-0.0695064	0.0142187
1.057	-0.0698569	0.0135984
1.058	-0.0703842	0.012961
1.059	-0.0716608	0.0118419
1.06	-0.0728944	0.0109223
1.06	-0.073807	0.0103239
1.061	-0.0742213	0.00886119
1.062	-0.0740399	0.00663349
1.063	-0.0744549	0.00615265
1.064	-0.0751553	0.00616717
1.065	-0.0752438	0.00478523
1.065	-0.0749855	0.00453857
1.066	-0.0744534	0.00439312
1.067	-0.0742774	0.00404882
1.068	-0.0746209	0.0034712
1.069	-0.0743832	0.00355496
1.07	-0.0734036	0.0037672
1.07	-0.0725507	0.00409977
1.071	-0.0731721	0.00394735
1.072	-0.0736465	0.00321346
1.073	-0.074018	0.00355338
1.074	-0.0741087	0.00339147
1.075	-0.0747558	0.0025481
1.075	-0.0753073	0.00291552
1.076	-0.0774117	0.00405768
1.077	-0.0785042	0.00507157
1.078	-0.0804225	0.00546693
1.079	-0.0803733	0.00544043
1.08	-0.0802602	0.0051199
1.08	-0.0800854	0.00470999
1.081	-0.0802642	0.00425236
1.082	-0.0790876	0.00429494
1.083	-0.0780323	0.00445166
1.084	-0.0767416	0.0047671
1.085	-0.075804	0.0049897
1.085	-0.0749124	0.00509395
1.086	-0.074239	0.00565124
1.087	-0.0727252	0.00723747
1.088	-0.0715709	0.009016
1.089	-0.0705097	0.00962874
1.09	-0.0695371	0.0101567
1.09	-0.0690357	0.0100377
1.091	-0.0692681	0.0104184
1.092	-0.0683304	0.0108007
1.093	-0.0681909	0.0101643
1.094	-0.067992	0.00981003
1.095	-0.0677737	0.0101495
1.095	-0.0666902	0.0102724
1.096	-0.0654689	0.0117003
1.097	-0.0650375	0.0133347
1.098	-0.0642259	0.0140256
1.099	-0.0636125	0.0156118
1.1	-0.0628974	0.0169361
1.1	-0.062236	0.0177951
1.101	-0.0617793	0.0190198
1.102	-0.0613644	0.0196288
1.103	-0.0600705	0.0209635
1.104	-0.0603695	0.0225549
1.105	-0.0605072	0.021685
1.105	-0.0610625	0.0206061
1.106	-0.0617762	0.0212586
1.107	-0.061879	0.0198395
1.108	-0.0618292	0.0189381
1.109	-0.0622279	0.0187549
1.11	-0.0627178	0.0194258
1.11	-0.0638114	0.0186088
1.111	-0.0649803	0.0178801
1.112	-0.0661512	0.0167025
1.113	-0.0656213	0.015884
1.114	-0.0651698	0.0159361
1.115	-0.0651801	0.0149375
1.115	-0.0652642	0.0150103
1.116	-0.0655127	0.0151909
1.117	-0.0654997	0.0150339
1.118	-0.0656896	0.0142896
1.119	-0.0660108	0.0141632
1.119	-0.0662601	0.0153359
1.12	-0.0670739	0.0164918
1.121	-0.066835	0.0177613
1.122	-0.0658547	0.0189123
1.123	-0.0653118	0.0198125
1.124	-0.0653716	0.019782
1.124	-0.0658112	0.0201538
1.125	-0.0669997	0.0204016
1.126	-0.0673482	0.0211704
1.127	-0.0674561	0.0213622
1.128	-0.0672829	0.0222027
1.129	-0.0677402	0.0221361
1.129	-0.0666261	0.0223931
1.13	-0.0666295	0.0232466
1.131	-0.0660656	0.0222109
1.132	-0.0658364	0.0219078
1.133	-0.0653376	0.0212162
1.134	-0.0658983	0.0203018
1.134	-0.0657723	0.0210983
1.135	-0.0660963	0.0208699
1.136	-0.0659406	0.0197211
1.137	-0.0661959	0.0194102
1.138	-0.067037	0.0181736
1.139	-0.0673669	0.0174861
1.139	-0.0675548	0.0175861
1.14	-0.0669378	0.0165423
1.141	-0.0669603	0.0160963
1.142	-0.0665717	0.0169458
1.143	-0.065672	0.0170407
1.144	-0.0651984	0.0172207
1.144	-0.0663322	0.0167945
1.145	-0.0667475	0.0152253
1.146	-0.0670872	0.0156927
1.147	-0.0670469	0.017047
1.148	-0.0676551	0.0175031
1.149	-0.069307	0.0185585
1.149	-0.0704659	0.0190229
1.15	-0.0709809	0.0194754
1.151	-0.0724875	0.0192389
1.152	-0.0735391	0.0196618
1.153	-0.0743731	0.0200753
1.154	-0.0744352	0.0210965
1.154	-0.0749807	0.0220768
1.155	-0.0749987	0.0229678
1.156	-0.0745779	0.0235853
1.157	-0.0748419	0.0234433
1.158	-0.0743823	0.0232588
1.159	-0.0747217	0.0232114
1.159	-0.0736317	0.0241801
1.16	-0.0729428	0.0255303
1.161	-0.0736866	0.0260388
1.162	-0.0740506	0.0257478
1.163	-0.0743674	0.024836
1.164	-0.0755143	0.0241599
1.164	-0.0759189	0.0234926
1.165	-0.0768443	0.0231118
1.166	-0.0773797	0.0229886
1.167	-0.0781665	0.0227946
1.168	-0.0776799	0.0222853
1.169	-0.0767633	0.0216905
1.169	-0.0763914	0.0214
1.17	-0.0765712	0.022175
1.171	-0.0773603	0.0219204
1.172	-0.077692	0.0204814
1.173	-0.0776053	0.0214091
1.174	-0.0775839	0.0219527
1.174	-0.0776536	0.0223409
1.175	-0.0776303	0.0229199
1.176	-0.0770823	0.0224714
1.177	-0.0764821	0.0221035
1.178	-0.0753976	0.0220898
1.179	-0.0751319	0.021866
1.179	-0.075154	0.0217833
1.18	-0.0741747	0.022348
1.181	-0.0742542	0.0228259
1.182	-0.0750323	0.0231403
1.183	-0.0739912	0.022696
1.184	-0.0741448	0.022197
1.184	-0.0750778	0.0220813
1.185	-0.076409	0.0216553
1.186	-0.0767781	0.0217906
1.187	-0.076628	0.023102
1.188	-0.075718	0.0234341
1.189	-0.0741351	0.0230639
1.189	-0.0732942	0.0228932
1.19	-0.0728008	0.0224762
1.191	-0.0728426	0.0231294
1.192	-0.0732638	0.023093
1.193	-0.0727268	0.0225085
1.194	-0.0709705	0.022308
1.194	-0.0688212	0.0224044
1.195	-0.0677877	0.0224625
1.196	-0.0675594	0.0226634
1.197	-0.0677093	0.0225655
1.198	-0.0684829	0.0232835
1.199	-0.0684797	0.0248045
1.199	-0.0695068	0.0254474
1.2	-0.0709145	0.0252752
1.201	-0.0715444	0.0241927
1.202	-0.0717805	0.0225708
1.203	-0.0696844	0.0218176
1.204	-0.068099	0.0217212
1.204	-0.068429	0.0225474
1.205	-0.0685564	0.0222222
1.206	-0.0690013	0.0214849
1.207	-0.068705	0.021127
1.208	-0.067861	0.0204843
1.209	-0.0669509	0.0198215
1.209	-0.0673856	0.0191472
1.21	-0.0692425	0.0192837
1.211	-0.070373	0.0187493
1.212	-0.0719454	0.0180451
1.213	-0.0725188	0.0179051
1.214	-0.0721616	0.0183214
1.214	-0.0731979	0.0181025
1.215	-0.0742142	0.0184843
1.216	-0.0752251	0.0182098
1.217	-0.0761489	0.0175003
1.218	-0.0772477	0.0176937
1.219	-0.0787648	0.0187791
1.219	-0.0818084	0.0188766
1.22	-0.0832716	0.0194321
1.221	-0.0841682	0.0204804
1.222	-0.0849763	0.0207662
1.223	-0.0844969	0.0198035
1.224	-0.0850643	0.0203104
1.224	-0.0850979	0.0214445
1.225	-0.0840019	0.0219262
1.226	-0.0835713	0.0225164
1.227	-0.0822194	0.0236639
1.228	-0.0820039	0.0238451
1.229	-0.0831177	0.0236056
1.229	-0.0846619	0.0225068
1.23	-0.0869563	0.0227295
1.231	-0.0872864	0.0227893
1.232	-0.0877071	0.0228449
1.233	-0.0876248	0.0228845
1.234	-0.0865831	0.0233075
1.234	-0.0845002	0.0249428
1.235	-0.0843957	0.0254158
1.236	-0.0851491	0.0254117
1.237	-0.0852762	0.0266192
1.238	-0.0859514	0.0254379
1.239	-0.0865959	0.0252539
1.239	-0.0858305	0.0255089
1.24	-0.0860618	0.0252069
1.241	-0.0849805	0.0264659
1.242	-0.0834268	0.0283777
1.243	-0.08359	0.029556
1.244	-0.0835042	0.0308995
1.244	-0.0836015	0.0306877
1.245	-0.0853371	0.0313015
1.246	-0.0849384	0.0309566
1.247	-0.0853808	0.0318411
1.248	-0.0859058	0.0323011
1.249	-0.086122	0.0336148
1.249	-0.0864063	0.0343158
1.25	-0.0867517	0.0356201
1.251	-0.0873947	0.0359914
1.252	-0.086356	0.0350394
1.253	-0.0866471	0.0354115
1.253	-0.0863142	0.0357777
1.254	-0.0862028	0.0369937
1.255	-0.0872648	0.0383788
1.256	-0.0882157	0.0383651
1.257	-0.088089	0.0386527
1.258	-0.0879674	0.0385636
1.258	-0.0874349	0.0398394
1.259	-0.0876684	0.0397803
1.26	-0.0876401	0.0396433
1.261	-0.0845767	0.0408449
1.262	-0.0833745	0.041957
1.263	-0.0820235	0.0428589
1.263	-0.0804479	0.0428834
1.264	-0.0812479	0.0427532
1.265	-0.0808677	0.0419241
1.266	-0.0806748	0.0410857
1.267	-0.0811242	0.0412104
1.268	-0.0808487	0.0397742
1.268	-0.0816574	0.0391285
1.269	-0.0812238	0.0382887
1.27	-0.0791623	0.0379648
1.271	-0.0780845	0.0400783
1.272	-0.0765396	0.0407058
1.273	-0.0749716	0.0404364
1.273	-0.0736255	0.0401672
1.274	-0.0727799	0.0390165
1.275	-0.0728082	0.0387342
1.276	-0.0730441	0.0369951
1.277	-0.0736424	0.0351921
1.278	-0.0732065	0.0348434
1.278	-0.0734846	0.0323724
1.279	-0.0730223	0.0324975
1.28	-0.0728219	0.0322184
1.281	-0.0728218	0.0312954
1.282	-0.0727228	0.0309803
1.283	-0.0732437	0.0286464
1.283	-0.0730043	0.027488
1.284	-0.0724911	0.0266498
1.285	-0.0721005	0.0258602
1.286	-0.0723154	0.0263128
1.287	-0.0718074	0.0260798
1.288	-0.0723995	0.02541
1.288	-0.0716275	0.024602
1.289	-0.0706198	0.0252491
1.29	-0.0698742	0.0245118
1.291	-0.0704555	0.0254624
1.292	-0.0710736	0.0248716
1.293	-0.070058	0.0249737
1.293	-0.0711421	0.0263553
1.294	-0.0705481	0.0265543
1.295	-0.069613	0.0261704
1.296	-0.07065	0.0243166
1.297	-0.0700038	0.0221227
1.298	-0.0694504	0.0217034
1.298	-0.0690872	0.0206583
1.299	-0.0694511	0.0216394
1.3	-0.069233	0.0214507
1.301	-0.0678507	0.0214296
1.302	-0.0673243	0.0224166
1.303	-0.0678593	0.0220225
1.303	-0.0679344	0.0206361
1.304	-0.0678789	0.0198849
1.305	-0.0683218	0.0189837
1.306	-0.0692801	0.0183667
1.307	-0.0697042	0.018546
1.308	-0.0717663	0.0180284
1.308	-0.0729469	0.0183467
1.309	-0.074356	0.020185
1.31	-0.0749866	0.0200546
1.311	-0.075168	0.0206788
1.312	-0.0754201	0.0214762
1.313	-0.0759227	0.0198823
1.313	-0.0751575	0.0182878
1.314	-0.0742547	0.0180992
1.315	-0.0736678	0.0192349
1.316	-0.0735681	0.021253
1.317	-0.0730313	0.0215166
1.318	-0.0730383	0.0233543
1.318	-0.0729325	0.0254377
1.319	-0.0732809	0.0257932
1.32	-0.0729774	0.0270429
1.321	-0.0730137	0.0276763
1.322	-0.0721057	0.0283861
1.323	-0.0723666	0.0298473
1.323	-0.0731819	0.0305136
1.324	-0.0738221	0.0320016
1.325	-0.0746821	0.0321997
1.326	-0.0746157	0.0326919
1.327	-0.0742231	0.0321142
1.328	-0.0743451	0.0313824
1.328	-0.0740927	0.0302355
1.329	-0.0739912	0.0306253
1.33	-0.0728347	0.0303976
1.331	-0.0734024	0.0297201
1.332	-0.0729892	0.0302624
1.333	-0.0727823	0.0304873
1.333	-0.0728958	0.03113
1.334	-0.0733762	0.0316277
1.335	-0.072816	0.0323222
1.336	-0.0736394	0.032325
1.337	-0.0745041	0.0330134
1.338	-0.0748514	0.0342709
1.338	-0.0748418	0.0358241
1.339	-0.0750008	0.0371367
1.34	-0.0758255	0.0387927
1.341	-0.0758477	0.0386245
1.342	-0.0755977	0.0381714
1.343	-0.0766595	0.0385281
1.343	-0.0764225	0.0389051
1.344	-0.0770774	0.0386508
1.345	-0.0772523	0.0393777
1.346	-0.0778327	0.0388124
1.347	-0.0785135	0.0390609
1.348	-0.0785488	0.0396615
1.348	-0.0785039	0.0398115
1.349	-0.0784726	0.0397716
1.35	-0.0791968	0.038767
1.351	-0.0792877	0.0376485
1.352	-0.0792485	0.0371203
1.353	-0.0796918	0.0375199
1.353	-0.0805362	0.0361823
1.354	-0.0810528	0.0377968
1.355	-0.0818477	0.0384419
1.356	-0.0839777	0.0382022
1.357	-0.0854444	0.0389812
1.358	-0.0867118	0.0380313
1.358	-0.0876996	0.0381892
1.359	-0.0881157	0.0373793
1.36	-0.0883914	0.0366286
1.361	-0.0894716	0.0383104
1.362	-0.0896534	0.0387358
1.363	-0.0888698	0.0393184
1.363	-0.0892498	0.0398206
1.364	-0.089358	0.0384252
1.365	-0.0893195	0.0374182
1.366	-0.0882778	0.0371082
1.367	-0.0875695	0.0360939
1.368	-0.0871709	0.0361977
1.368	-0.0881492	0.0370175
1.369	-0.0881706	0.0376119
1.37	-0.0876469	0.0389006
1.371	-0.0869775	0.0388525
1.372	-0.0888601	0.0393669
1.373	-0.0879159	0.0405149
1.373	-0.0876378	0.0404346
1.374	-0.0877365	0.0395899
1.375	-0.08676	0.0386036
1.376	-0.0863257	0.0384879
1.377	-0.0860999	0.0378618
1.378	-0.0849237	0.037727
1.378	-0.0836833	0.0370081
1.379	-0.082753	0.0367277
1.38	-0.0835419	0.0362948
1.381	-0.0816958	0.0353573
1.382	-0.0810757	0.0338798
1.383	-0.0810106	0.0331819
1.383	-0.0813623	0.0325354
1.384	-0.0814658	0.0315586
1.385	-0.0820337	0.0301641
1.386	-0.0830198	0.0306176
1.387	-0.0827588	0.0304496
1.388	-0.0826631	0.0302203
1.388	-0.0817627	0.0309193
1.389	-0.0811319	0.0323547
1.39	-0.0809708	0.0332795
1.391	-0.0800755	0.0343577
1.392	-0.0790658	0.0351975
1.392	-0.077957	0.0350156
1.393	-0.0779196	0.0352716
1.394	-0.0786939	0.0350527
1.395	-0.0800038	0.0356471
1.396	-0.0803496	0.0354575
1.397	-0.0802668	0.035893
1.397	-0.0794113	0.0364834
1.398	-0.0783175	0.0343029
1.399	-0.0780371	0.0331382
1.4	-0.0777211	0.0311436
1.401	-0.0778434	0.0309081
1.402	-0.0767609	0.0301789
1.402	-0.0759582	0.0290695
1.403	-0.0764553	0.0294975
1.404	-0.0772647	0.0288144
1.405	-0.0780127	0.0278018
1.406	-0.078265	0.0274683
1.407	-0.077536	0.0269127
1.407	-0.0778817	0.0266745
1.408	-0.0779528	0.027503
1.409	-0.079002	0.0260423
1.41	-0.0794013	0.0254977
1.411	-0.0806796	0.0247639
1.412	-0.0803655	0.0238922
1.412	-0.0811712	0.0230426
1.413	-0.081305	0.0215166
1.414	-0.0825254	0.0197262
1.415	-0.0838575	0.0187805
1.416	-0.083991	0.0189034
1.417	-0.0841378	0.0193805
1.417	-0.0852259	0.018095
1.418	-0.0858262	0.0175395
1.419	-0.085864	0.018
1.42	-0.0860971	0.0186368
1.421	-0.0866415	0.017917
1.422	-0.0863675	0.0181296
1.422	-0.0884495	0.0183838
1.423	-0.0896658	0.0185647
1.424	-0.0899797	0.0187291
1.425	-0.0905506	0.0193478
1.426	-0.0903318	0.0196394
1.427	-0.0907202	0.0196844
1.427	-0.0891951	0.0191824
1.428	-0.089048	0.0191402
1.429	-0.089362	0.0201001
1.43	-0.0904213	0.0201658
1.431	-0.0905916	0.0202814
1.432	-0.0900483	0.0198903
1.432	-0.0895769	0.0191291
1.433	-0.0894994	0.0185885
1.434	-0.0896496	0.0188712
1.435	-0.08973	0.0196629
1.436	-0.0890902	0.0192581
1.437	-0.0876572	0.0190132
1.437	-0.0868538	0.018328
1.438	-0.0867718	0.0183025
1.439	-0.0877712	0.018461
1.44	-0.0889086	0.0195734
1.441	-0.0885456	0.0203219
1.442	-0.0894885	0.0220946
1.442	-0.0904069	0.0215151
1.443	-0.0923237	0.0213127
1.444	-0.0927573	0.0209978
1.445	-0.0928888	0.0197648
1.446	-0.0935814	0.0194138
1.447	-0.0930119	0.0182776
1.447	-0.0930776	0.01795
1.448	-0.092668	0.0185276
1.449	-0.0915679	0.018467
1.45	-0.0916745	0.0179122
1.451	-0.0917215	0.0173934
1.452	-0.0918019	0.0180534
1.452	-0.090754	0.0181511
1.453	-0.0894656	0.0181714
1.454	-0.0888762	0.0185719
1.455	-0.0883313	0.0188773
1.456	-0.0874672	0.0196671
1.457	-0.0866882	0.0188886
1.457	-0.0864013	0.0178938
1.458	-0.0867008	0.0172585
1.459	-0.0863916	0.0175557
1.46	-0.0859798	0.0176281
1.461	-0.0865872	0.0168189
1.462	-0.0870732	0.0164469
1.462	-0.0871456	0.0158334
1.463	-0.0888961	0.014384
1.464	-0.0889202	0.0140154
1.465	-0.0880061	0.0148677
1.466	-0.086966	0.0155489
1.467	-0.087002	0.0148777
1.467	-0.0878253	0.0143521
1.468	-0.0884329	0.0137285
1.469	-0.0893013	0.0132575
1.47	-0.089932	0.0128737
1.471	-0.0895423	0.0116279
1.472	-0.0898083	0.0110759
1.472	-0.0895826	0.00965736
1.473	-0.089787	0.00849125
1.474	-0.0903166	0.00791838
1.475	-0.0914887	0.00723616
1.476	-0.0918391	0.00643789
1.477	-0.0910654	0.00549448
1.477	-0.0901559	0.00494663
1.478	-0.0901773	0.00480907
1.479	-0.090713	0.00436914
1.48	-0.0902321	0.0033572
1.481	-0.0902731	0.00247855
1.482	-0.0899738	0.00217198
1.482	-0.0896737	0.00199048
1.483	-0.0899234	0.00161473
1.484	-0.0905595	0.00187227
1.485	-0.0908384	0.00317569
1.486	-0.0903776	0.00356264
1.487	-0.0899527	0.00349178
1.487	-0.0893267	0.00325231
1.488	-0.0895825	0.00375004
1.489	-0.0892506	0.00310047
1.49	-0.0897617	0.00197888
1.491	-0.0899446	0.00136191
1.492	-0.0906051	0.00115043
1.492	-0.0902502	0.00144446
1.493	-0.0900235	0.000794175
1.494	-0.090778	0.00100158
1.495	-0.0920901	0.000941128
1.496	-0.0918102	-1.82379e-05
1.497	-0.0923366	-0.000508618
1.497	-0.0927694	-0.000766189
1.498	-0.0928166	-5.63922e-05
1.499	-0.0927746	0.00119146
1.5	-0.0930037	0.00166061
1.501	-0.0935357	0.000801511
1.502	-0.0932482	-7.85641e-05
1.502	-0.0929104	-0.000714227
1.503	-0.0930726	-0.00126861
1.504	-0.0929047	-0.000937421
1.505	-0.091731	-0.00035824
1.506	-0.0911657	-0.000110116
1.507	-0.090509	-0.000526838
1.507	-0.0893296	-0.00115806
1.508	-0.088173	-0.00116025
1.509	-0.0871141	-0.000281587
1.51	-0.0859622	0.00109612
1.511	-0.0852328	0.00190951
1.512	-0.0851418	0.0016586
1.512	-0.0850324	0.00289039
1.513	-0.0841093	0.00351202
1.514	-0.0837861	0.00299447
1.515	-0.0835123	0.00301051
1.516	-0.0830526	0.00405784
1.517	-0.0824006	0.00411925
1.517	-0.0815542	0.0043907
1.518	-0.0814333	0.00443876
1.519	-0.0823342	0.00523525
1.52	-0.0822764	0.00505303
1.521	-0.0810888	0.00545243
1.522	-0.0816773	0.0052455
1.522	-0.0825599	0.00495395
1.523	-0.0825191	0.00473528
1.524	-0.0817311	0.00409534
1.525	-0.0806853	0.00298958
1.526	-0.0789815	0.00262414
1.526	-0.0776799	0.00191655
1.527	-0.0780107	0.00246818
1.528	-0.078563	0.00312422
1.529	-0.0785224	0.00388542
1.53	-0.0793881	0.00457904
1.531	-0.0801074	0.00594469
1.531	-0.0813887	0.00694397
1.532	-0.0824851	0.00793349
1.533	-0.0823304	0.00868885
1.534	-0.0826321	0.00979093
1.535	-0.0824412	0.0110117
1.536	-0.0819318	0.0120102
1.536	-0.0816229	0.0126181
1.537	-0.0816957	0.0129861
1.538	-0.0800758	0.0136982
1.539	-0.0799971	0.0144026
1.54	-0.0804477	0.0141253
1.541	-0.0817533	0.0128669
1.541	-0.0818514	0.0117988
1.542	-0.0814499	0.0122005
1.543	-0.0828297	0.0129981
1.544	-0.0825417	0.0129917
1.545	-0.081836	0.0127726
1.546	-0.0820163	0.0122081
1.546	-0.0812069	0.0115119
1.547	-0.0800553	0.011079
1.548	-0.0802185	0.0107035
1.549	-0.0819315	0.0103459
1.55	-0.0824234	0.0108749
1.551	-0.0819301	0.0114333
1.551	-0.0821227	0.0112992
1.552	-0.082362	0.0105669
1.553	-0.0822026	0.0107503
1.554	-0.0824861	0.0103443
1.555	-0.0830589	0.0103516
1.556	-0.083859	0.0114519
1.556	-0.084469	0.0130779
1.557	-0.0851408	0.0135449
1.558	-0.0852478	0.0145852
1.559	-0.0859369	0.0158395
1.56	-0.0866108	0.0168713
1.561	-0.086723	0.0173345
1.561	-0.0869956	0.0180537
1.562	-0.0880001	0.0183685
1.563	-0.0882762	0.0196751
1.564	-0.0881283	0.0208701
1.565	-0.0884035	0.0211889
1.566	-0.0893666	0.021944
1.566	-0.0901071	0.023016
1.567	-0.0900588	0.0240749
1.568	-0.090127	0.0238899
1.569	-0.0905915	0.0236232
1.57	-0.090531	0.0234665
1.571	-0.0904899	0.0226324
1.571	-0.0897062	0.0220831
1.572	-0.089099	0.0217582
1.573	-0.0883058	0.021848
1.574	-0.0878721	0.0215392
1.575	-0.0879763	0.0215251
1.576	-0.088865	0.0215603
1.576	-0.0896489	0.0216736
1.577	-0.0894791	0.0203758
1.578	-0.0901912	0.0200625
1.579	-0.09098	0.0206835
1.58	-0.0925903	0.020613
1.581	-0.0937238	0.0194807
1.581	-0.0942502	0.0204648
1.582	-0.0944287	0.0216444
1.583	-0.0952085	0.0223376
1.584	-0.0961004	0.0225994
1.585	-0.0962727	0.0217764
1.586	-0.0972525	0.0220705
1.586	-0.0983639	0.0229976
1.587	-0.0988195	0.0243049
1.588	-0.0991893	0.0260604
1.589	-0.0992809	0.0274097
1.59	-0.0999645	0.0277769
1.591	-0.100542	0.0278973
1.591	-0.100779	0.0279572
1.592	-0.101808	0.0276456
1.593	-0.101881	0.02714
1.594	-0.101798	0.0270273
1.595	-0.101586	0.0270987
1.596	-0.101894	0.02677
1.596	-0.102094	0.0254261
1.597	-0.101808	0.0233705
1.598	-0.101591	0.0220613
1.599	-0.101022	0.02108
1.6	-0.100817	0.0198156
1.601	-0.100146	0.0184237
1.601	-0.0997641	0.0171194
1.602	-0.0993843	0.0166815
1.603	-0.0988831	0.0161123
1.604	-0.0980879	0.0154024
1.605	-0.0972976	0.0140944
1.606	-0.0967135	0.012831
1.606	-0.0962542	0.0119604
1.607	-0.0956432	0.0109076
1.608	-0.0946646	0.0105608
1.609	-0.094198	0.00932426
1.61	-0.0939287	0.00859882
1.611	-0.093262	0.00828152
1.611	-0.0925923	0.00715143
1.612	-0.0922841	0.00670793
1.613	-0.0924254	0.00693975
1.614	-0.0919536	0.00658057
1.615	-0.0912862	0.00626472
1.616	-0.0906389	0.00564385
1.616	-0.089627	0.00521609
1.617	-0.0882623	0.00445849
1.618	-0.0874397	0.00355411
1.619	-0.0877052	0.00360873
1.62	-0.0876571	0.00333809
1.621	-0.0868881	0.00260745
1.621	-0.0858705	0.00257049
1.622	-0.084229	0.00297655
1.623	-0.0829104	0.00220692
1.624	-0.0814615	0.00143691
1.625	-0.0798896	0.000616502
1.626	-0.078739	-2.86024e-05
1.626	-0.07788	0.000149418
1.627	-0.0773254	-0.000783981
1.628	-0.0762038	-0.00337345
1.629	-0.0747973	-0.00550545
1.63	-0.0739461	-0.00775054
1.631	-0.0740581	-0.00984687
1.631	-0.0736343	-0.0113775
1.632	-0.0722706	-0.0129214
1.633	-0.0708562	-0.0142384
1.634	-0.0699259	-0.0145427
1.635	-0.0698205	-0.0141203
1.636	-0.0703293	-0.0141975
1.636	-0.0705804	-0.0147192
1.637	-0.0704821	-0.0149453
1.638	-0.0704723	-0.0146291
1.639	-0.0709146	-0.0140251
1.64	-0.0712476	-0.0140196
1.641	-0.0715709	-0.0140342
1.641	-0.0721769	-0.0134141
1.642	-0.0725204	-0.0131008
1.643	-0.0725062	-0.0134222
1.644	-0.0722596	-0.0141881
1.645	-0.0735927	-0.0148034
1.646	-0.0753136	-0.0146242
1.646	-0.0765149	-0.0138473
1.647	-0.0765512	-0.013465
1.648	-0.0768493	-0.013365
1.649	-0.0774523	-0.0123879
1.65	-0.0777724	-0.0119887
1.651	-0.0780697	-0.0115304
1.651	-0.078177	-0.0105484
1.652	-0.0768648	-0.0100129
1.653	-0.0761948	-0.00918725
1.654	-0.0759352	-0.00830893
1.655	-0.0761109	-0.00823435
1.656	-0.0763856	-0.00815703
1.656	-0.0765098	-0.00821948
1.657	-0.0767836	-0.00858808
1.658	-0.0774492	-0.00859621
1.659	-0.0777789	-0.00852828
1.66	-0.0769153	-0.00841956
1.661	-0.0761649	-0.00924125
1.661	-0.0757394	-0.00937105
1.662	-0.0758434	-0.00861474
1.663	-0.0762463	-0.00755083
[truncated: 41,558 more rows]

## Sheet: Fig 3a
			Firefly luciferase			Renilla luciferase			Ratio to renilla
	Tube	Group	1	2	3	1	2	3	1	2	3	Ave	STD
	1	PPRE	38118	32453	32395	70473	69433	75705	0.540888	0.4674	0.427911	0.478733	0.0573348
	2	deltaPPRE	18923	32331	22569	48359	74718	53431	0.391303	0.432707	0.422395	0.415468	0.0215539
	3	deltaPPRE/PPARalp/RXRalp/Lipin1	6757	7920	8837	24875	26892	31242	0.271638	0.294511	0.282856	0.283002	0.0114373
	4	PPRE/PPARalp/RXRalp/lipin1	157110	175807	177390	28793	31368	32472	5.45653	5.60466	5.46286	5.50802	0.0837544
	5	PPRE/PPARalp/RXRalp/PGC1a/lipin1	130640	128324	126638	16762	16514	14551	7.79382	7.77062	8.70304	8.08916	0.531765
	6	PPRE/PPARalp/RXRalp/delta548	148391	171234	135466	25077	30474	22260	5.91741	5.61902	6.08562	5.87402	0.23631
	7	PPRE/PPARalp/RXRalp/PGC1a/delta548	130513	163046	135833	15914	17622	14762	8.20114	9.25241	9.20153	8.88503	0.592808
	8	PPRE/PPARalp/RXRalp/delta565	151525	146250	162490	31673	31507	32357	4.78404	4.64183	5.02179	4.81589	0.191972
	9	PPRE/PPARalp/RXRalp/PGC1a/delta565	148883	140569	138609	20962	16693	15446	7.10252	8.42084	8.97378	8.16571	0.961364
			Firefly luciferase			Renilla luciferase			Ratio to renilla
	Tube	Group	1	2	3	1	2	3	1	2	3	Ave	STD
	1	PPRE	38118	32453	32395	70473	69433	75705	0.540888	0.4674	0.427911	0.478733	0.0573348
	2	deltaPPRE	18923	32331	22569	48359	74718	53431	0.391303	0.432707	0.422395	0.415468	0.0215539
	3	deltaPPRE/PPARalp/RXRalp/Lipin1	6757	7920	8837	24875	26892	31242	0.271638	0.294511	0.282856	0.283002	0.0114373
	4	PPRE/PPARalp/RXRalp/lipin1	157110	175807	177390	28793	31368	32472	5.45653	5.60466	5.46286	5.50802	0.0837544
	5	PPRE/PPARalp/RXRalp/PGC1a/lipin1	130640	128324	126638	16762	16514	14551	7.79382	7.77062	8.70304	8.08916	0.531765
	6	PPRE/PPARalp/RXRalp/delta565	151525	146250	162490	31673	31507	32357	4.78404	4.64183	5.02179	4.81589	0.191972
	7	PPRE/PPARalp/RXRalp/PGC1a/delta565	148883	140569	138609	20962	16693	15446	7.10252	8.42084	8.97378	8.16571	0.961364
				1	2	3	4	5	6	7
			PPRE	+			+	+	+	+
			ΔPPRE		+	+
			PPAR⍺			+	+	+	+	+
			RXR⍺			+	+	+	+	+
			PGC1⍺					+		+
			lipin1			+	+	+
			Δ565						+	+

## Sheet: Fig 3b
						unprocessed gel

## Sheet: Fig 3c
		dilution	product/area	product/%	substrate/area	substrate/%
	buffer				928.1	100
	FL	100	161.3	16.887	793.7	83.113
	FL	100	159.5	17.012	777.9	82.988
	FL	100	158.7	16.618	796	83.382
	∆MLIP	100	171.7	17.19	826.9	82.81
	∆MLIP	100	177.9	17.845	819	82.155
	∆MLIP	100	162.7	17.286	778.7	82.714
		FL	∆MLIP
	MW	104820	92540.2								5ng protein
	5ng in pmol	0.0477007	0.0540306
											average	SD
									DAG/min/pmol	FL	166.161	1.18834
					5ng protein, 30min					∆MLIP	157.244	6.02124
		area	pmol DAG	total pmol	DAG/min/ng	DAG/min/pmol
	FL	161.3	77.443	1200.37	8.00244	167.764
	FL	159.5	76.5349	1186.29	7.90861	165.797
	FL	158.7	76.1313	1180.03	7.8669	164.922					FL	FL
	∆MLIP	171.7	82.69	1281.69	8.54463	158.144				0.25	167.764	164.922
	∆MLIP	177.9	85.818	1330.18	8.86786	164.127					∆MLIP	∆MLIP
	∆MLIP	162.7	78.1493	1211.31	8.07543	149.46				0.75	158.144	149.46

## Sheet: Fig 3d
			HPLC ID	dilution	liposome	product/area	product/%	substrate/area	substrate/%				bar					dot
		buffer	BCA		PC/PA			2994.9	100				average		SD
		FL	FCA	5	PC/PA	137.6	4.512	2913	95.488				FL	∆MLIP	FL	∆MLIP			FL	FL	FL		∆MLIP	∆MLIP	∆MLIP
		FL	FCA	5	PC/PA	143.226	4.511	3031.5	95.489			PC/PA	0.277057	0.219035	0.00689978	0.0148004		0.18	0.274571	0.286472	0.270128	0.321	0.230451	0.198134	0.22852
		FL	FCA	5	PC/PA	135.5	4.6	2810.3	95.4			PC/PE/PA	0.527601	0.271687	0.0179058	0.00661856		0.68	0.53308	0.546271	0.50345	0.82	0.268175	0.265929	0.280957
		∆MLIP	dL CA	5	PC/PA	131.2	4.381	2864	95.619
		∆MLIP	dL CA	5	PC/PA	113.895	4.491	2421.9	95.509
		∆MLIP	dL CA	5	PC/PA	130.166	4.723	2625.8	95.277
		buffer	B CEA	5	PC/PE/PA			2831.9	100
		FL	F CEA	5	PC/PE/PA	259.807	8.936	2647.5	91.064
		FL	F CEA	5	PC/PE/PA	266.043	9.447	2556	90.553
		FL	F CEA	5	PC/PE/PA	245.8	8.91	2513.3	91.09
		∆MLIP	dL CEA	5	PC/PE/PA	151.4	5.483	2610.2	94.517
		∆MLIP	dL CEA	5	PC/PE/PA	150.197	5.362	2651.2	94.638
		∆MLIP	dL CEA	5	PC/PE/PA	158.244	5.831	2555.4	94.169
			FL	∆MLIP
		MW	104820	92540.2
		100ng in pmol	0.954013	1.08061
						100 ng protein, 30min
			area	pmol DAG	total pmol	DAG/min/ng	pmol protein	DAG/min/pmol
		FL	137.6	65.486	785.832	0.261944	0.954013	0.274571
		FL	143.226	68.3244	819.893	0.273298	0.954013	0.286472
		FL	135.5	64.4265	773.118	0.257706	0.954013	0.270128
		∆MLIP	131.2	62.2571	747.085	0.249028	1.08061	0.230451
		∆MLIP	113.895	53.5265	642.318	0.214106	1.08061	0.198134
		∆MLIP	130.166	61.7354	740.825	0.246942	1.08061	0.22852
		FL	259.807	127.141	1525.7	0.508565	0.954013	0.53308
		FL	266.043	130.287	1563.45	0.52115	0.954013	0.546271
		FL	245.8	120.075	1440.89	0.480298	0.954013	0.50345
		∆MLIP	151.4	72.4483	869.38	0.289793	1.08061	0.268175
		∆MLIP	150.197	71.8414	862.097	0.287366	1.08061	0.265929
		∆MLIP	158.244	75.9012	910.815	0.303605	1.08061	0.280957

[truncated: 17 more sheets: Fig 3e, f, Fig 3h, Fig 4a, b, Fig 4c, Supp Fig 1b, d, Fig 4c - raw data, Fig 4e, Fig 5c Pparg, Fig 5c Cebpa, Fig 5c Fabp4, Fig 5c Adipoq, Fig 5c Tbp, Supp Fig 6, Supp Fig 11a, Supp Fig 11c Fabp4, Supp Fig 11c Acaca, Supp Fig 11c Fasn, Supp Fig 11c Dgat1]
